# Supplementary material for: Microglial AKAP8L: a key mediator in diabetes-associated cognitive impairment via autophagy inhibition and neuroinflammation triggering
Source: J Neuroinflammation. 2024 Jul 20;21:177. doi: 10.1186/s12974-024-03170-z (PMC11264944; doi:10.1186/s12974-024-03170-z)
Supplement: Supplementary file 1 — Supplementary Material 1 [file 12974_2024_3170_MOESM1_ESM.csv]

Accession	Description	FC(HG/CK)	Log2FC(HG/CK)	P_value(HG/CK)	Regulate	Significant	HG	CK	Con_1	Con_2	Con_3	HG_1	HG_2	HG_3	GO Term	GO ID	KO ID	KO Name	Pathway ID	Pathway_defition	COG ID	COG_Functional Categories	Pfam ID	Domain	Domain Description	Subcellular Loc	Unique Peptides	Coverage %	MW [kDa]	FDR Confidence
Q8BK20	RNA helicase OS=Mus musculus OX=10090 GN=Ddx55 PE=2 SV=1	3.25728643216	1.70367058989	3.858E-6	up	yes	3.241	0.995	1	1.017	0.968	3.153	3.361	3.21	CC:intracellular organelle;CC:non-membrane-bounded organelle;CC:organelle;CC:nucleolus;CC:nucleoplasm;CC:cellular anatomical entity;CC:intracellular non-membrane-bounded organelle;CC:cytosol;CC:cellular_component;MF:nucleic acid binding;MF:purine ribonucleoside triphosphate binding;MF:molecular_function;MF:binding;MF:ATPase activity;MF:ATP binding;MF:nucleotide binding;MF:nucleoside phosphate bin…	GO:0043229;GO:0043228;GO:0043226;GO:0005730;GO:0005654;GO:0110165;GO:0043232;GO:0005829;GO:0005575;GO:0003676;GO:0035639;GO:0003674;GO:0005488;GO:0016887;GO:0005524;GO:0000166;GO:1901265;GO:0043168;GO:1901363;GO:0043167;GO:0017076;GO:0016787;GO:0140098;GO:0017111;GO:0004386;GO:0036094;GO:0003824;GO:0016818;GO:0030554;GO:0097367;GO:0097159;GO:0016817;GO:0016462;GO:0003724;GO:0032559;GO:0003723;GO:…	K14809	DDX55, SPB4	------	------	ENOG410XNT7	S:Function unknown	PF00270.30;PF00271.32;PF13959.7;PF04851.16	DEAD;Helicase_C;DUF4217;ResIII	DEAD/DEAH box helicase;Helicase conserved C-terminal domain;Domain of unknown function;Type III restriction enzyme, res subunit	nuclear	3	8	60.7	High
E9PXG1	Transporter OS=Mus musculus OX=10090 GN=Slc6a12 PE=1 SV=1	2.89289191821	1.53251242352	7.436E-5	up	yes	2.971	1.027	1	1.008	1.073	2.854	2.86	3.198	------	------	------	------	------	------	COG0733	K:Transcription	PF00209.19	SNF	Sodiu	peroxisomal	1	3	63	High
Q61818	Retinoic acid-induced protein 1 OS=Mus musculus OX=10090 GN=Rai1 PE=1 SV=3	2.30311614731	1.2035871688	0.00913	up	yes	2.439	1.059	1	1.118	1.059	2.605	1.875	2.838	BP:regulation of developmental growth;BP:circadian regulation of gene expression;BP:regulation of RNA metabolic process;BP:negative regulation of growth;BP:regulation of primary metabolic process;BP:regulation of metabolic process;BP:positive regulation of cellular biosynthetic process;BP:regulation of cellular biosynthetic process;BP:positive regulation of cellular metabolic process;BP:positive …	GO:0048638;GO:0032922;GO:0051252;GO:0045926;GO:0080090;GO:0019222;GO:0031328;GO:0031326;GO:0031325;GO:0051173;GO:0031323;GO:0051254;GO:0001501;GO:0010628;GO:0045935;GO:0050789;GO:0009893;GO:1902680;GO:0010604;GO:0048511;GO:0040008;GO:0051241;GO:2000112;GO:0050793;GO:0010556;GO:0065007;GO:0048640;GO:0048519;GO:0010468;GO:0032502;GO:0032501;GO:0007623;GO:1903508;GO:0060255;GO:0009889;GO:1903506;GO:…	------	------	------	------	ENOG410Z8S8	S:Function unknown	PF13771.7;PF13832.7	zf-HC5HC2H;zf-HC5HC2H_2	PHD-like zinc-binding domain;PHD-zinc-finger like domain	cytoplasmic	5	6	201.4	High
F8WIP8	Osteopontin OS=Mus musculus OX=10090 GN=Spp1 PE=1 SV=1	2.17853658537	1.12335934143	0.0005692	up	yes	2.233	1.025	1	1.02	1.054	2.029	2.224	2.445	BP:regulation of primary metabolic process;BP:regulation of secretion;BP:regulation of transport;BP:positive regulation of hormone secretion;BP:cation homeostasis;BP:ossification;BP:small molecule metabolic process;BP:small molecule biosynthetic process;BP:inorganic ion homeostasis;BP:sodium ion homeostasis;BP:organic cyclic compound biosynthetic process;BP:organic cyclic compound metabolic proce…	GO:0080090;GO:0051046;GO:0051049;GO:0046887;GO:0055080;GO:0001503;GO:0044281;GO:0044283;GO:0098771;GO:0055078;GO:1901362;GO:1901360;GO:1901361;GO:0042445;GO:0051716;GO:0042447;GO:0019222;GO:0042330;GO:0045785;GO:0048869;GO:0031323;GO:0051047;GO:0043067;GO:0042981;GO:0048518;GO:0048519;GO:0030155;GO:0019725;GO:0030595;GO:0030593;GO:0006935;GO:0051050;GO:0071396;GO:0060548;GO:0072044;GO:2001141;GO:…	K06250	SPP1, BNSP, OPN	mmu05165;mmu04512;mmu04510;mmu04151;mmu04929;mmu04371;mmu04620	Human papillomavirus infection;ECM-receptor interaction;Focal adhesion;PI3K-Akt signaling pathway;GnRH secretion;Apelin signaling pathway;Toll-like receptor signaling pathway	ENOG41116B5	O:Posttranslational modification, protein turnover, chaperones	PF00865.19	Osteopontin	Osteopontin	extracellular	4	22	32.6	High
Q05CH7	Eukaryotic translation initiation factor 5 OS=Mus musculus OX=10090 GN=Eif5 PE=2 SV=1	1.68375325804	0.751680737283	0.01613	up	yes	1.938	1.151	1	1.051	1.402	2.223	1.881	1.71	MF:binding;MF:translation regulator activity, nucleic acid binding;MF:translation regulator activity;MF:organic cyclic compound binding;MF:translation factor activity, RNA binding;MF:molecular_function;MF:RNA binding;MF:nucleic acid binding;MF:heterocyclic compound binding;MF:translation initiation factor activity;	GO:0005488;GO:0090079;GO:0045182;GO:0097159;GO:0008135;GO:0003674;GO:0003723;GO:0003676;GO:1901363;GO:0003743	------	------	------	------	COG1601	J:Translation, ribosomal structure and biogenesis	PF01873.18	eIF-5_eIF-2B	Domain found in IF2B/IF5	cytoplasmic	1	40	32.7	High
Q3V0S4	Uncharacterized protein OS=Mus musculus OX=10090 GN=Gm382 PE=2 SV=1	1.67577092511	0.744824948682	0.032	up	yes	1.902	1.135	1	1.037	1.369	2.262	1.897	1.547	MF:organic cyclic compound binding;MF:molecular_function;MF:binding;MF:nucleic acid binding;MF:heterocyclic compound binding;MF:RNA binding;	GO:0097159;GO:0003674;GO:0005488;GO:0003676;GO:1901363;GO:0003723	------	------	------	------	ENOG410XQFV	S:Function unknown	PF00013.30;PF14611.7	KH_1;SLS	KH domain;Mitochondrial inner-membrane-bound regulator	cytoplasmic	1	0	142	Medium
Q9R0L7	A-kinase anchor protein 8-like OS=Mus musculus OX=10090 GN=Akap8l PE=1 SV=1	1.97920792079	0.984923179105	0.005222	up	yes	1.999	1.01	1	1.014	1.015	1.778	2.353	1.866	BP:regulation of peptide transport;BP:regulation of intracellular protein transport;BP:regulation of phosphate metabolic process;BP:regulation of primary metabolic process;BP:regulation of metabolic process;BP:regulation of transport;BP:regulation of intracellular transport;BP:regulation of RNA biosynthetic process;BP:membrane organization;BP:regulation of histone modification;BP:positive regulat…	GO:0090087;GO:0033157;GO:0019220;GO:0080090;GO:0019222;GO:0051049;GO:0032386;GO:2001141;GO:0061024;GO:0031056;GO:0031058;GO:0071840;GO:0010604;GO:0032239;GO:0048518;GO:1905269;GO:0060255;GO:0031065;GO:0031063;GO:0007076;GO:0046483;GO:0042325;GO:1903827;GO:0010638;GO:0044237;GO:0071103;GO:0009893;GO:0060341;GO:0009891;GO:0010628;GO:0045935;GO:0051223;GO:0050789;GO:0016043;GO:0065007;GO:1901360;GO:…	K15978	AKAP8L, HA95	------	------	ENOG410YCRZ	T:Signal transduction mechanisms	PF04988.13	AKAP95	A-kinase anchoring protein 95	nuclear	5	13	71.4	High
Q9QXE2	DNA polymerase lambda OS=Mus musculus OX=10090 GN=Poll PE=2 SV=1	1.6165273909	0.692897953107	0.04092	up	yes	1.741	1.077	1	0.966	1.266	2.041	1.825	1.357	BP:nucleic acid metabolic process;BP:cellular biosynthetic process;BP:cellular nitrogen compound metabolic process;BP:nitrogen compound metabolic process;BP:cellular macromolecule biosynthetic process;BP:organic substance biosynthetic process;BP:organic cyclic compound metabolic process;BP:nucleobase-containing compound metabolic process;BP:cellular response to stimulus;BP:double-strand break rep…	GO:0090304;GO:0044249;GO:0034641;GO:0006807;GO:0034645;GO:1901576;GO:1901360;GO:0006139;GO:0051716;GO:0006303;GO:0000726;GO:0044260;GO:0000724;GO:1901362;GO:0071704;GO:0006260;GO:0018130;GO:0006287;GO:0006284;GO:0009058;GO:0006281;GO:0009987;GO:0006725;GO:0006289;GO:0006974;GO:0006950;GO:0009059;GO:0008150;GO:0008152;GO:0034654;GO:0006302;GO:0046483;GO:0006310;GO:0044238;GO:0044271;GO:0000725;GO:…	K03512	POLL	mmu03450;mmu03410	Non-homologous end-joining;Base excision repair	COG1796	S:Function unknown	PF14792.7;PF14791.7;PF10391.10;PF14716.7	DNA_pol_B_palm;DNA_pol_B_thumb;DNA_pol_lambd_f;HHH_8	DNA polymerase beta palm;DNA polymerase beta thumb;Fingers domain of DNA polymerase lambda;Helix-hairpin-helix domain	nuclear	1	1	62.9	Medium
Q91X82	Txnip protein OS=Mus musculus OX=10090 GN=Txnip PE=2 SV=1	1.5516925892	0.633842768891	0.01742	up	yes	1.696	1.093	1	1.13	1.149	1.987	1.514	1.587	BP:nuclear transport;BP:protein localization;BP:regulation of primary metabolic process;BP:regulation of metabolic process;BP:signal transduction;BP:cell surface receptor signaling pathway;BP:enzyme linked receptor protein signaling pathway;BP:transmembrane receptor protein tyrosine kinase signaling pathway;BP:nitrogen compound transport;BP:cellular response to stimulus;BP:negative regulation of …	GO:0051169;GO:0008104;GO:0080090;GO:0019222;GO:0007165;GO:0007166;GO:0007167;GO:0007169;GO:0071705;GO:0051716;GO:0010605;GO:0070727;GO:0048869;GO:0009612;GO:0042981;GO:0030855;GO:0048518;GO:0048519;GO:0033036;GO:0042127;GO:0030216;GO:0060255;GO:0006606;GO:0045184;GO:0010038;GO:2001141;GO:0010035;GO:0010033;GO:0009607;GO:0009605;GO:0034284;GO:0043068;GO:0051782;GO:0010629;GO:0009892;GO:0009890;GO:…	K20910	TXNIP	mmu04621	NOD-like receptor signaling pathway	ENOG41102NY	S:Function unknown	PF00339.30;PF02752.23	Arrestin_N;Arrestin_C	Arrestin;Arrestin	cytoplasmic	1	3	44.7	High
Q8C0S4	Tetratricopeptide repeat protein 21A OS=Mus musculus OX=10090 GN=Ttc21a PE=1 SV=2	1.50905797101	0.593648228587	0.02797	up	yes	1.666	1.104	1	1.077	1.234	1.914	1.695	1.39	BP:protein localization;BP:transport;BP:spermatid development;BP:cell development;BP:intraciliary transport;BP:movement of cell or subcellular component;BP:peptide transport;BP:protein localization to cilium;BP:protein transport;BP:cytoskeleton-dependent intracellular transport;BP:reproductive process;BP:establishment of localization in cell;BP:cellular macromolecule localization;BP:cellular deve…	GO:0008104;GO:0006810;GO:0007286;GO:0048468;GO:0042073;GO:0006928;GO:0015833;GO:0061512;GO:0015031;GO:0030705;GO:0022414;GO:0051649;GO:0070727;GO:0048869;GO:0006886;GO:0060285;GO:0071705;GO:0099111;GO:0098840;GO:0035721;GO:0071702;GO:0033036;GO:0099118;GO:0032502;GO:0031503;GO:0034613;GO:0030317;GO:0009987;GO:0042886;GO:0007281;GO:0003006;GO:0010970;GO:0001539;GO:0097722;GO:0022412;GO:0051234;GO:…	------	------	------	------	ENOG410XV69	S:Function unknown	PF14559.7;PF13428.7;PF07719.18;PF13432.7;PF13181.7;PF00515.29;PF13424.7;PF12895.8;PF13414.7;PF13431.7;PF13429.7	TPR_19;TPR_14;TPR_2;TPR_16;TPR_8;TPR_1;TPR_12;ANAPC3;TPR_11;TPR_17;TPR_15	Tetratricopeptide repeat;Tetratricopeptide repeat;Tetratricopeptide repeat;Tetratricopeptide repeat;Tetratricopeptide repeat;Tetratricopeptide repeat;Tetratricopeptide repeat;Anaphase-promoting complex, cyclosome, subunit 3;TPR repeat;Tetratricopeptide repeat;Tetratricopeptide repeat	cytoplasmic	1	0	148.5	Medium
Q3U447	Tyrosine-protein kinase OS=Mus musculus OX=10090 GN=Tyk2 PE=2 SV=1	1.34246575342	0.424885285235	0.03813	up	yes	1.568	1.168	1	1.179	1.325	1.737	1.543	1.423	BP:intracellular signal transduction;BP:regulation of biological process;BP:biological regulation;BP:cellular process;BP:regulation of cellular process;BP:biological_process;BP:signal transduction;CC:intracellular organelle;CC:non-membrane-bounded organelle;CC:membrane-bounded organelle;CC:organelle;CC:cytoskeleton;CC:nucleus;CC:membrane;CC:cellular anatomical entity;CC:cytoplasm;CC:intracellular…	GO:0035556;GO:0050789;GO:0065007;GO:0009987;GO:0050794;GO:0008150;GO:0007165;GO:0043229;GO:0043228;GO:0043227;GO:0043226;GO:0005856;GO:0005634;GO:0016020;GO:0110165;GO:0005737;GO:0043231;GO:0043232;GO:0005575;GO:0005126;GO:0035639;GO:1901363;GO:0003674;GO:0005488;GO:0001664;GO:0000166;GO:1901265;GO:0043167;GO:0016740;GO:0004715;GO:0004713;GO:0004672;GO:0017076;GO:0005131;GO:0016301;GO:0140096;GO:…	------	------	------	------	COG0515	S:Function unknown	PF07714.18;PF00069.26;PF17887.2;PF18377.2;PF18379.2	PK_Tyr_Ser-Thr;Pkinase;Jak1_Phl;FERM_F2;FERM_F1	Protein tyrosine and serine/threonine kinase;Protein kinase domain;Jak1 pleckstrin homology-like domain;FERM F2 acyl-CoA binding protein-like domain;FERM F1 ubiquitin-like domain	cytoplasmic	1	1	135.8	Medium
Q6ZQE7	MKIAA0270 protein (Fragment) OS=Mus musculus OX=10090 GN=Palm PE=2 SV=1	1.38028169014	0.464962724611	0.04043	up	yes	1.568	1.136	1	1.291	1.118	1.748	1.348	1.608	BP:protein localization;BP:negative regulation of response to stimulus;BP:regulation of response to stimulus;BP:regulation of cell projection assembly;BP:signal transduction;BP:regulation of cell projection organization;BP:cellular component organization or biogenesis;BP:positive regulation of cell projection organization;BP:cellular response to stimulus;BP:negative regulation of signal transduct…	GO:0008104;GO:0048585;GO:0048583;GO:0060491;GO:0007165;GO:0031344;GO:0071840;GO:0031346;GO:0051716;GO:0009968;GO:0070727;GO:0009966;GO:0051491;GO:0045664;GO:0060998;GO:0045666;GO:0010720;GO:0044092;GO:0048518;GO:0048519;GO:0033036;GO:0008360;GO:0072657;GO:0010975;GO:0072659;GO:0031279;GO:0065008;GO:0044089;GO:0051350;GO:0022604;GO:0022603;GO:0120034;GO:0120035;GO:0120032;GO:0050789;GO:0010646;GO:…	K16519	AKAP2	------	------	ENOG410ZG4W	Z:Cytoskeleton	PF03285.16	Paralemmin	Paralemmin	cytoplasmic	1	5	37.7	High
A0A3B2WBL9	Cdc42 effector protein 3 (Fragment) OS=Mus musculus OX=10090 GN=Cdc42ep3 PE=1 SV=1	1.85397431816	0.890621259431	0.001156	up	yes	1.747	0.9423	1	0.961	0.866	1.638	1.68	1.922	BP:regulation of cell morphogenesis;BP:regulation of cell projection assembly;BP:regulation of organelle organization;BP:positive regulation of organelle organization;BP:regulation of pseudopodium assembly;BP:signal transduction;BP:regulation of cellular component organization;BP:regulation of actin polymerization or depolymerization;BP:regulation of biological process;BP:intracellular signal tra…	GO:0022604;GO:0060491;GO:0033043;GO:0010638;GO:0031272;GO:0007165;GO:0051128;GO:0008064;GO:0050789;GO:0035556;GO:0120034;GO:0120035;GO:0120032;GO:0071840;GO:0031346;GO:0030832;GO:0030833;GO:0030838;GO:0051495;GO:0022603;GO:0051493;GO:0016043;GO:0090066;GO:0007265;GO:0065007;GO:0032271;GO:0032273;GO:0048518;GO:0065008;GO:0031344;GO:0051130;GO:0032970;GO:0050793;GO:0009987;GO:0031334;GO:0007264;GO:…	------	------	------	------	ENOG410Y5G0	S:Function unknown	PF00786.29	PBD	P21-Rho-binding domain	cytoplasmic	1	27	10.9	High
Q3UWT7	Phospholipase D (Fragment) OS=Mus musculus OX=10090 GN=Pld1 PE=2 SV=1	1.40252707581	0.488028622359	0.02043	up	yes	1.554	1.108	1	1.107	1.217	1.544	1.735	1.382	BP:phosphatidic acid biosynthetic process;BP:glycerophospholipid metabolic process;BP:cellular biosynthetic process;BP:signal transduction;BP:intracellular signal transduction;BP:cellular lipid metabolic process;BP:regulation of biological process;BP:glycerolipid biosynthetic process;BP:organic substance metabolic process;BP:biological regulation;BP:phospholipid metabolic process;BP:lipid metabol…	GO:0006654;GO:0006650;GO:0044249;GO:0007165;GO:0035556;GO:0044255;GO:0050789;GO:0045017;GO:0071704;GO:0065007;GO:0006644;GO:0006629;GO:1901576;GO:0009987;GO:0050794;GO:0009058;GO:0008150;GO:0008152;GO:0046486;GO:0090407;GO:0048017;GO:0008610;GO:0044238;GO:0008654;GO:0044237;GO:0006796;GO:0006793;GO:0019637;GO:0046474;GO:0046473;GO:0042578;GO:0003674;GO:0008081;GO:0004630;GO:0016787;GO:0016788;GO:…	------	------	------	------	COG1502	J:Translation, ribosomal structure and biogenesis	PF13091.7;PF00614.23;PF00169.30	PLDc_2;PLDc;PH	PLD-like domain;Phospholipase D Active site motif;PH domain	cytoplasmic	1	1	100	High
Q8BR07	Protein bicaudal D homolog 1 OS=Mus musculus OX=10090 GN=Bicd1 PE=1 SV=2	1.48179271709	0.567343648085	0.03399	up	yes	1.587	1.071	1	1.07	1.143	1.838	1.628	1.296	BP:protein localization;BP:regulation of transport;BP:negative regulation of response to stimulus;BP:regulation of response to stimulus;BP:regulation of G-protein coupled receptor protein signaling pathway;BP:positive regulation of receptor-mediated endocytosis;BP:establishment of organelle localization;BP:cellular component organization or biogenesis;BP:negative regulation of signal transduction…	GO:0008104;GO:0051049;GO:0048585;GO:0048583;GO:0008277;GO:0048260;GO:0051656;GO:0071840;GO:0009968;GO:0070727;GO:0009966;GO:0051493;GO:0044419;GO:0044092;GO:0048518;GO:0048519;GO:0033036;GO:0099111;GO:0051050;GO:0010970;GO:0065009;GO:1900276;GO:1900275;GO:1900274;GO:0070507;GO:0022607;GO:0034063;GO:0006928;GO:0032886;GO:0050789;GO:0051346;GO:0016043;GO:0065007;GO:0051130;GO:0006810;GO:0050790;GO:…	K18739	BICD	------	------	ENOG410XR47	S:Function unknown	PF09730.10	BicD	Microtubule-associated protein Bicaudal-D	cytoplasmic	1	1	95.8	Low
Q3U0K9	CCAAT/enhancer-binding protein OS=Mus musculus OX=10090 GN=Cebpd PE=2 SV=1	1.34955752212	0.432486470035	0.01205	up	yes	1.525	1.13	1	1.218	1.173	1.444	1.485	1.645	BP:regulation of primary metabolic process;BP:regulation of metabolic process;BP:negative regulation of macromolecule metabolic process;BP:positive regulation of macromolecule metabolic process;BP:cellular developmental process;BP:regulation of osteoblast differentiation;BP:positive regulation of biological process;BP:negative regulation of biological process;BP:positive regulation of osteoblast …	GO:0080090;GO:0019222;GO:0010605;GO:0010604;GO:0048869;GO:0045667;GO:0048518;GO:0048519;GO:0045669;GO:0060255;GO:2001141;GO:0010629;GO:0009892;GO:0009893;GO:0009890;GO:0009891;GO:0010628;GO:0050789;GO:0065007;GO:0050793;GO:0051240;GO:0009889;GO:0050794;GO:0008150;GO:0051239;GO:0030278;GO:0006355;GO:0010557;GO:0010556;GO:0010558;GO:0030154;GO:1903508;GO:0009987;GO:1903506;GO:1903507;GO:0045597;GO:…	------	------	------	------	ENOG4111HWR;ENOG410YJ8G;ENOG4111S4B	K:Transcription;	PF07716.16	bZIP_2	Basic region leucine zipper	nuclear	1	6	29.6	Medium
G4V4Z1	Capsid protein p30 OS=Mus musculus OX=10090 GN=gag-pro-pol PE=3 SV=1	1.49527410208	0.580409972359	0.0004948	up	yes	1.582	1.058	1	1.131	1.044	1.54	1.647	1.559	------	------	------	------	------	------	------	------	PF02093.17;PF01140.20;PF01141.19;PF16721.6;PF18697.2;PF00075.25;PF00078.28;PF00077.21;PF00665.27;PF09337.11;PF17919.2;PF17917.2	Gag_p30;Gag_MA;Gag_p12;zf-H3C2;MLVIN_C;RNase_H;RVT_1;RVP;rve;zf-H2C2;RT_RNaseH_2;RT_RNaseH	Gag P30 core shell protein;Matrix protein;Gag polyprotein, inner coat protein p12;Zinc-finger like, probable DNA-binding;Murine leukemia virus;RNase H;Reverse transcriptase;Retroviral aspartyl protease;Integrase core domain;H2C2 zinc finger;RNase H-like domain found in reverse transcriptase;RNase H-like domain found in reverse transcriptase	cytoplasmic	2	24	194.3	High
Q7TPN9	Proline-rich protein 14 OS=Mus musculus OX=10090 GN=Prr14 PE=1 SV=1	1.72278048275	0.784738884603	0.01414	up	yes	1.663	0.9653	1	0.933	0.963	1.735	1.345	1.908	BP:developmental process;BP:muscle organ development;BP:anatomical structure development;BP:animal organ development;BP:biological_process;BP:muscle structure development;CC:cellular_component;CC:non-membrane-bounded organelle;CC:intracellular non-membrane-bounded organelle;CC:nucleoplasm;CC:intracellular organelle;CC:nuclear lamina;CC:chromosome;CC:organelle;CC:cellular anatomical entity;	GO:0032502;GO:0007517;GO:0048856;GO:0048513;GO:0008150;GO:0061061;GO:0005575;GO:0043228;GO:0043232;GO:0005654;GO:0043229;GO:0005652;GO:0005694;GO:0043226;GO:0110165	------	------	------	------	ENOG4111V15	S:Function unknown	PF15386.7	Tantalus	Drosophila Tantalus-like	cytoplasmic	2	4	67.8	High
Q69ZF7	Metal transporter CNNM4 OS=Mus musculus OX=10090 GN=Cnnm4 PE=1 SV=2	1.71092366969	0.774775397571	0.006084	up	yes	1.643	0.9603	1	0.912	0.969	1.434	1.625	1.87	BP:tooth mineralization;BP:divalent inorganic cation transport;BP:ion homeostasis;BP:biomineral tissue development;BP:homeostatic process;BP:cation homeostasis;BP:biomineralization;BP:inorganic ion homeostasis;BP:magnesium ion homeostasis;BP:magnesium ion transport;BP:enamel mineralization;BP:transport;BP:neurological system process;BP:biological regulation;BP:regulation of biological quality;BP:…	GO:0034505;GO:0072511;GO:0050801;GO:0031214;GO:0042592;GO:0055080;GO:0110148;GO:0098771;GO:0010960;GO:0015693;GO:0070166;GO:0006810;GO:0050877;GO:0065007;GO:0065008;GO:0032502;GO:0032501;GO:0072507;GO:0006811;GO:0007601;GO:0007600;GO:0050953;GO:0009888;GO:0008150;GO:0055065;GO:0070838;GO:0051234;GO:0051179;GO:0003008;GO:0050896;GO:0048856;GO:0048878;GO:0030001;GO:0006812;GO:0098590;GO:0030425;GO:…	------	------	------	------	COG1253	P:Inorganic ion transport and metabolism	PF01595.21;PF00571.29	DUF21;CBS	Cyclin M transmembrane N-terminal domain;CBS domain	Golgi apparatus	2	2	86.6	High
Q0PL83	RPA interacting protein alpha OS=Mus musculus OX=10090 GN=Rpain PE=2 SV=1	1.482791587	0.568315834789	0.002296	up	yes	1.551	1.046	1	1.067	1.071	1.673	1.433	1.547	BP:protein localization to nucleus;BP:nuclear transport;BP:protein localization;BP:cellular macromolecule biosynthetic process;BP:response to radiation;BP:nucleic acid metabolic process;BP:cellular biosynthetic process;BP:cellular nitrogen compound metabolic process;BP:nitrogen compound metabolic process;BP:response to light stimulus;BP:cellular localization;BP:organic cyclic compound metabolic p…	GO:0034504;GO:0051169;GO:0008104;GO:0034645;GO:0009314;GO:0090304;GO:0044249;GO:0034641;GO:0006807;GO:0009416;GO:0051641;GO:1901360;GO:0006139;GO:0044260;GO:0070727;GO:0071704;GO:0006260;GO:0006261;GO:0006810;GO:0072594;GO:0071705;GO:0017038;GO:0009058;GO:0006281;GO:0045184;GO:0006606;GO:0015833;GO:0009987;GO:0006725;GO:0051716;GO:0006913;GO:0006974;GO:0015031;GO:0006950;GO:0009059;GO:0008150;GO:…	------	------	------	------	ENOG4111K6G	S:Function unknown	PF14768.7;PF14766.7;PF14767.7	RPA_interact_C;RPA_interact_N;RPA_interact_M	Replication protein A interacting C-terminal;Replication protein A interacting N-terminal;Replication protein A interacting middle	cytoplasmic	2	14	25	High
P30993	C5a anaphylatoxin chemotactic receptor 1 OS=Mus musculus OX=10090 GN=C5ar1 PE=1 SV=2	1.46545105566	0.551344784518	0.003258	up	yes	1.527	1.042	1	0.983	1.142	1.561	1.413	1.606	BP:primary metabolic process;BP:regulation of phosphate metabolic process;BP:regulation of biological quality;BP:regulation of metabolic process;BP:regulation of ERK1 and ERK2 cascade;BP:positive regulation of response to stimulus;BP:regulation of response to stimulus;BP:positive regulation of nitrogen compound metabolic process;BP:regulation of neuron apoptotic process;BP:negative regulation of …	GO:0044238;GO:0019220;GO:0065008;GO:0019222;GO:0070372;GO:0048584;GO:0048583;GO:0051173;GO:0043523;GO:0043524;GO:0050921;GO:0007166;GO:0060326;GO:0098771;GO:1901362;GO:0061900;GO:0032774;GO:0002269;GO:0010604;GO:0043207;GO:1905521;GO:0009966;GO:0009967;GO:0055074;GO:0044419;GO:0099172;GO:1905523;GO:0048518;GO:0065007;GO:0003008;GO:0042127;GO:0030595;GO:0030593;GO:0006935;GO:0060255;GO:0060548;GO:…	K04010	C5AR1, CD88	mmu04610;mmu05150;mmu04080	Complement and coagulation cascades;Staphylococcus aureus infection;Neuroactive ligand-receptor interaction	ENOG410Y9HH	T:Signal transduction mechanisms	PF00001.22	7tm_1	7 transmembrane receptor	plasma membrane	2	6	39	High
Q5U4H1	Uncharacterized protein OS=Mus musculus OX=10090 PE=2 SV=1	1.2736935341	0.349018189666	0.0347	up	yes	1.438	1.129	1	1.118	1.268	1.551	1.417	1.345	BP:regulation of primary metabolic process;BP:regulation of metabolic process;BP:regulation of cellular biosynthetic process;BP:regulation of cellular metabolic process;BP:regulation of biological process;BP:regulation of cellular macromolecule biosynthetic process;BP:regulation of nucleobase-containing compound metabolic process;BP:biological regulation;BP:regulation of gene expression;BP:regula…	GO:0080090;GO:0019222;GO:0031326;GO:0031323;GO:0050789;GO:2000112;GO:0019219;GO:0065007;GO:0010468;GO:0060255;GO:0009889;GO:1903506;GO:0050794;GO:0008150;GO:0051171;GO:2001141;GO:0051252;GO:0006355;GO:0010556;GO:0003674;GO:0005488;GO:0003676;GO:0043169;GO:0043167;GO:0046872;GO:0097159;GO:1901363	------	------	------	------	COG5048;COG5048	E:Amino acid transport and metabolism;G:Carbohydrate transport and metabolism	PF13465.7;PF00096.27;PF16622.6;PF01352.28;PF13894.7	zf-H2C2_2;zf-C2H2;zf-C2H2_11;KRAB;zf-C2H2_4	Zinc-finger double domain;Zinc finger, C2H2 type;zinc-finger C2H2-type;KRAB box;C2H2-type zinc finger	extracellular	1	2	45.1	Medium
Q3TJ69	SERPIN domain-containing protein OS=Mus musculus OX=10090 GN=Serpinb9b PE=2 SV=1	1.36710037175	0.451119168698	0.001664	up	yes	1.471	1.076	1	1.086	1.143	1.528	1.418	1.466	BP:negative regulation of metabolic process;BP:regulation of primary metabolic process;BP:regulation of metabolic process;BP:negative regulation of cellular metabolic process;BP:regulation of cellular metabolic process;BP:T cell mediated immunity;BP:regulation of biological process;BP:immune system process;BP:negative regulation of protein metabolic process;BP:negative regulation of macromolecule…	GO:0009892;GO:0080090;GO:0019222;GO:0031324;GO:0031323;GO:0002456;GO:0050789;GO:0002376;GO:0051248;GO:0010605;GO:0051346;GO:0051246;GO:0043086;GO:0060255;GO:0010466;GO:0065007;GO:0001909;GO:0044092;GO:0048519;GO:0065009;GO:0009987;GO:0052547;GO:0052548;GO:0050790;GO:0050794;GO:0002449;GO:0008150;GO:0051171;GO:0051172;GO:0006955;GO:0010951;GO:0002443;GO:0001906;GO:0051336;GO:0032269;GO:0032268;GO:…	K13963	SERPINB	mmu05146	Amoebiasis	COG4826	O:Posttranslational modification, protein turnover, chaperones	PF00079.21	Serpin	Serpin	cytoplasmic	1	8	42.6	High
Q99JY8	Phospholipid phosphatase 3 OS=Mus musculus OX=10090 GN=Plpp3 PE=1 SV=1	1.42135367016	0.507265579706	0.0003103	up	yes	1.491	1.049	1	1.034	1.112	1.472	1.528	1.473	BP:regulation of phosphate metabolic process;BP:regulation of primary metabolic process;BP:regulation of metabolic process;BP:regulation of response to stimulus;BP:regulation of Wnt signaling pathway;BP:signal transduction;BP:canonical Wnt signaling pathway involved in positive regulation of cell-cell adhesion;BP:canonical Wnt signaling pathway involved in positive regulation of endothelial cell …	GO:0019220;GO:0080090;GO:0019222;GO:0048583;GO:0030111;GO:0007165;GO:0044329;GO:0044328;GO:1905114;GO:0010605;GO:0010604;GO:0009966;GO:0048869;GO:0007369;GO:0044093;GO:0048518;GO:0048519;GO:0006665;GO:0060255;GO:0032269;GO:0032268;GO:2001141;GO:0016192;GO:0042325;GO:0034311;GO:0042327;GO:0042326;GO:1901564;GO:0050731;GO:0050730;GO:0016055;GO:0019637;GO:0006672;GO:0006670;GO:0009892;GO:0007166;GO:…	K01080	PLPP1_2_3	mmu05231;mmu04666;mmu04975;mmu01100;mmu04072;mmu00564;mmu00565;mmu00600;mmu00561	Choline metabolism in cancer;Fc gamma R-mediated phagocytosis;Fat digestion and absorption;Metabolic pathways;Phospholipase D signaling pathway;Glycerophospholipid metabolism;Ether lipid metabolism;Sphingolipid metabolism;Glycerolipid metabolism	ENOG4111NKF	I:Lipid transport and metabolism	PF01569.22	PAP2	PAP2 superfamily	plasma membrane	1	3	35.2	High
Q9DC23	DnaJ homolog subfamily C member 10 OS=Mus musculus OX=10090 GN=Dnajc10 PE=1 SV=2	1.46835443038	0.55420024695	0.01337	up	yes	1.508	1.027	1	1.053	1.027	1.574	1.288	1.661	BP:regulation of phosphate metabolic process;BP:regulation of metabolic process;BP:signal transduction;BP:regulation of primary metabolic process;BP:cellular response to stimulus;BP:negative regulation of macromolecule metabolic process;BP:positive regulation of molecular function;BP:negative regulation of biological process;BP:cellular homeostasis;BP:regulation of macromolecule metabolic process…	GO:0019220;GO:0019222;GO:0007165;GO:0080090;GO:0051716;GO:0010605;GO:0044093;GO:0048519;GO:0019725;GO:0060255;GO:0010033;GO:1901565;GO:0042325;GO:0042326;GO:1901564;GO:0019538;GO:0010243;GO:0033554;GO:0009892;GO:0036503;GO:0006807;GO:0035556;GO:1901575;GO:0044265;GO:0051345;GO:0065007;GO:0065009;GO:0065008;GO:0050790;GO:0050794;GO:0006950;GO:0008150;GO:0008152;GO:0031400;GO:0051336;GO:0051603;GO:…	K09530	DNAJC10	mmu04141	Protein processing in endoplasmic reticulum	COG2214	J:Translation, ribosomal structure and biogenesis	PF00085.21;PF00226.32;PF13098.7;PF04756.14;PF13848.7	Thioredoxin;DnaJ;Thioredoxin_2;OST3_OST6;Thioredoxin_6	Thioredoxin;DnaJ domain;Thioredoxin-like domain;OST3 / OST6 family, transporter family;Thioredoxin-like domain	ER	10	18	90.5	High
Q3UFC9	PH domain-containing protein OS=Mus musculus OX=10090 GN=Plekhb2 PE=2 SV=1	1.22232063773	0.289622780893	0.03899	up	yes	1.38	1.129	1	1.202	1.186	1.48	1.306	1.355	BP:regulation of biological process;BP:biological regulation;BP:regulation of developmental process;BP:regulation of cellular process;BP:regulation of cell differentiation;BP:biological_process;CC:membrane;CC:recycling endosome membrane;CC:intrinsic component of membrane;CC:endosome membrane;CC:organelle membrane;CC:integral component of membrane;CC:cellular anatomical entity;CC:bounding membrane…	GO:0050789;GO:0065007;GO:0050793;GO:0050794;GO:0045595;GO:0008150;GO:0016020;GO:0055038;GO:0031224;GO:0010008;GO:0031090;GO:0016021;GO:0110165;GO:0098588;GO:0005575;GO:0098805;GO:0003674;GO:0005488;GO:0043167;GO:0043168;GO:0005543;GO:0005547;GO:0008289;GO:1901981;GO:0035091	K23857	------	------	------	ENOG4111G6I	S:Function unknown	PF00169.30	PH	PH domain	mitochondrial	1	4	22.9	High
P60867	40S ribosomal protein S20 OS=Mus musculus OX=10090 GN=Rps20 PE=1 SV=1	1.46456692913	0.550474124336	0.02299	up	yes	1.488	1.016	1	1.015	1.032	1.644	1.592	1.227	BP:primary metabolic process;BP:cellular biosynthetic process;BP:cellular nitrogen compound metabolic process;BP:nitrogen compound metabolic process;BP:cellular macromolecule biosynthetic process;BP:cellular protein metabolic process;BP:cellular nitrogen compound biosynthetic process;BP:cellular macromolecule metabolic process;BP:peptide biosynthetic process;BP:organic substance metabolic process…	GO:0044238;GO:0044249;GO:0034641;GO:0006807;GO:0034645;GO:0044267;GO:0044271;GO:0044260;GO:0043043;GO:0071704;GO:1901576;GO:0009987;GO:0009058;GO:0009059;GO:0008150;GO:0008152;GO:1901564;GO:0043604;GO:0043603;GO:1901566;GO:0019538;GO:0044237;GO:0043170;GO:0006518;GO:0006412;GO:0022627;GO:0030054;GO:0015935;GO:0110165;GO:0044391;GO:0032991;GO:1990904;GO:0005575;GO:0045202;GO:0003674;GO:0005488;GO:…	K02969	RP-S20e, RPS20	mmu03010	Ribosome	COG0051	J:Translation, ribosomal structure and biogenesis	PF00338.23	Ribosomal_S10	Ribosomal protein S10p/S20e	cytoplasmic	6	50	13.4	High
A0A240FAT1	Capsid protein p30 OS=Mus musculus OX=10090 PE=3 SV=1	1.48554336989	0.570990724737	0.000299	up	yes	1.49	1.003	1	0.994	1.015	1.567	1.427	1.477	BP:virion assembly;BP:nucleic acid metabolic process;BP:cellular nitrogen compound metabolic process;BP:nitrogen compound metabolic process;BP:organic cyclic compound metabolic process;BP:nucleobase-containing compound metabolic process;BP:cellular macromolecule metabolic process;BP:interspecies interaction between organisms;BP:organic substance metabolic process;BP:cellular process;BP:cellular a…	GO:0019068;GO:0090304;GO:0034641;GO:0006807;GO:1901360;GO:0006139;GO:0044260;GO:0044419;GO:0071704;GO:0009987;GO:0006725;GO:0008150;GO:0008152;GO:0046483;GO:0044238;GO:0044237;GO:0043170;GO:0015074;GO:0016032;GO:0006259;GO:0044403;GO:0004175;GO:0043169;GO:0003674;GO:0008270;GO:0003676;GO:0008233;GO:1901363;GO:0004540;GO:0004521;GO:0004523;GO:0043167;GO:0046872;GO:0016787;GO:0140098;GO:0070001;GO:…	------	------	------	------	------	------	PF02093.17;PF01140.20;PF16721.6;PF01141.19;PF18697.2;PF00075.25;PF00078.28;PF00077.21;PF00665.27;PF09337.11;PF17919.2;PF17917.2	Gag_p30;Gag_MA;zf-H3C2;Gag_p12;MLVIN_C;RNase_H;RVT_1;RVP;rve;zf-H2C2;RT_RNaseH_2;RT_RNaseH	Gag P30 core shell protein;Matrix protein;Zinc-finger like, probable DNA-binding;Gag polyprotein, inner coat protein p12;Murine leukemia virus;RNase H;Reverse transcriptase;Retroviral aspartyl protease;Integrase core domain;H2C2 zinc finger;RNase H-like domain found in reverse transcriptase;RNase H-like domain found in reverse transcriptase	nuclear	2	19	193.9	High
Q3U3Q1	Serine/threonine-protein kinase ULK3 OS=Mus musculus OX=10090 GN=Ulk3 PE=2 SV=1	1.25520361991	0.327921418045	0.01758	up	yes	1.387	1.105	1	1.165	1.149	1.399	1.466	1.295	BP:regulation of smoothened signaling pathway;BP:phosphorylation;BP:negative regulation of response to stimulus;BP:positive regulation of response to stimulus;BP:regulation of response to stimulus;BP:cellular catabolic process;BP:negative regulation of signaling;BP:nitrogen compound metabolic process;BP:negative regulation of cell communication;BP:regulation of signaling;BP:positive regulation of…	GO:0008589;GO:0016310;GO:0048585;GO:0048584;GO:0048583;GO:0044248;GO:0023057;GO:0006807;GO:0010648;GO:0023051;GO:0010647;GO:0010646;GO:0050789;GO:0044267;GO:0009968;GO:0071704;GO:0009966;GO:0009967;GO:0046777;GO:0065007;GO:0048518;GO:0048519;GO:0006468;GO:0044238;GO:0006914;GO:0009987;GO:0045879;GO:0006464;GO:0050794;GO:0001775;GO:0036211;GO:0061919;GO:0008152;GO:0072537;GO:0009056;GO:0023056;GO:…	K21358	ULK3	------	------	ENOG410XR01	T:Signal transduction mechanisms	PF00069.26;PF07714.18;PF04212.19	Pkinase;PK_Tyr_Ser-Thr;MIT	Protein kinase domain;Protein tyrosine and serine/threonine kinase;MIT	cytoplasmic	1	3	53.5	High
Q3U6A3	Monocyte differentiation antigen CD14 OS=Mus musculus OX=10090 GN=Cd14 PE=2 SV=1	1.44236453202	0.528435826212	0.0002729	up	yes	1.464	1.015	1	1.011	1.034	1.421	1.435	1.535	BP:regulation of peptide transport;BP:response to magnesium ion;BP:regulation of metabolic process;BP:positive regulation of secretion;BP:regulation of transport;BP:response to bacterial lipopeptide;BP:positive regulation of response to stimulus;BP:regulation of response to stimulus;BP:signal transduction;BP:cell surface receptor signaling pathway;BP:cellular response to stimulus;BP:positive regu…	GO:0090087;GO:0032026;GO:0019222;GO:0051047;GO:0051049;GO:0070339;GO:0048584;GO:0048583;GO:0007165;GO:0007166;GO:0051716;GO:0010604;GO:0043207;GO:0009966;GO:0071726;GO:0071725;GO:0071724;GO:0044419;GO:0032729;GO:0048518;GO:0051050;GO:0060255;GO:2000482;GO:2000484;GO:0010038;GO:0010035;GO:0051707;GO:0010033;GO:0016192;GO:0009607;GO:0009605;GO:0031663;GO:0002376;GO:0009893;GO:1903532;GO:0032649;GO:…	K04391	CD14	mmu04010;mmu04620;mmu05202;mmu04064;mmu05152;mmu05221;mmu05134;mmu05132;mmu04145;mmu05146;mmu04640;mmu05133	MAPK signaling pathway;Toll-like receptor signaling pathway;Transcriptional misregulation in cancer;NF-kappa B signaling pathway;Tuberculosis;Acute myeloid leukemia;Legionellosis;Salmonella infection;Phagosome;Amoebiasis;Hematopoietic cell lineage;Pertussis	ENOG41118N2	U:Intracellular trafficking, secretion, and vesicular transport	PF12799.8	LRR_4	Leucine Rich repeats	extracellular	10	35	39.1	High
I2E5V8	cAMP dependent regulatory type I beta subunit transcript variant 5 (Fragment) OS=Mus musculus OX=10090 GN=Prkar1b PE=2 SV=1	1.32518796992	0.406197011785	0.008021	up	yes	1.41	1.064	1	1.018	1.173	1.415	1.485	1.331	------	------	------	------	------	------	COG0664	U:Intracellular trafficking, secretion, and vesicular transport	------	------	------	cytoplasmic	1	14	17.1	High
Q61977	Env polypeptide (Fragment) OS=Mus musculus OX=10090 PE=4 SV=1	1.39844509232	0.483823609846	0.0008705	up	yes	1.439	1.029	1	1.035	1.052	1.353	1.471	1.492	CC:cellular_component;CC:integral component of membrane;CC:cellular anatomical entity;CC:intrinsic component of membrane;	GO:0005575;GO:0016021;GO:0110165;GO:0031224	------	------	------	------	ENOG41115RF	S:Function unknown	PF00429.20	TLV_coat	ENV polyprotein	Golgi apparatus	2	26	12.8	High
Q61975	Env polypeptide (Fragment) OS=Mus musculus OX=10090 PE=4 SV=1	1.33586337761	0.417772467	0.0004107	up	yes	1.408	1.054	1	1.06	1.102	1.382	1.414	1.429	------	------	------	------	------	------	ENOG41115RF	S:Function unknown	PF00429.20	TLV_coat	ENV polyprotein	cytoplasmic	2	10	35.3	High
Q8CGA1	Interleukin-1 OS=Mus musculus OX=10090 GN=Il1rn PE=2 SV=1	1.34894837476	0.43183513635	0.02817	up	yes	1.411	1.046	1	0.987	1.152	1.222	1.498	1.512	BP:negative regulation of heterotypic cell-cell adhesion;BP:regulation of heterotypic cell-cell adhesion;BP:regulation of phosphate metabolic process;BP:regulation of secretion;BP:negative regulation of secretion;BP:regulation of transport;BP:negative regulation of response to stimulus;BP:positive regulation of response to stimulus;BP:regulation of response to stimulus;BP:memory;BP:behavior;BP:le…	GO:0034115;GO:0034114;GO:0019220;GO:0051046;GO:0051048;GO:0051049;GO:0048585;GO:0048584;GO:0048583;GO:0007613;GO:0007610;GO:0007611;GO:0007162;GO:0008104;GO:0060548;GO:0080090;GO:0010648;GO:0019222;GO:0009968;GO:0009966;GO:0009967;GO:0046879;GO:0044093;GO:0045837;GO:0051952;GO:0048519;GO:0002526;GO:0033036;GO:0051956;GO:0051955;GO:0051051;GO:0060255;GO:0031960;GO:0045859;GO:0007600;GO:0045184;GO:…	K05481	IL1RN, IL1F3	mmu04060	Cytokine-cytokine receptor interaction	ENOG41119SQ	O:Posttranslational modification, protein turnover, chaperones	PF00340.20	IL1	Interleukin-1 / 18	cytoplasmic	2	14	18	High
Q61457	G1/S-specific cyclin-E1 OS=Mus musculus OX=10090 GN=Ccne1 PE=1 SV=2	1.2610701107	0.334648486252	0.02498	up	yes	1.367	1.084	1	1.061	1.192	1.444	1.404	1.254	BP:regulation of phosphate metabolic process;BP:regulation of primary metabolic process;BP:developmental growth;BP:anatomical structure homeostasis;BP:G1/S transition of mitotic cell cycle;BP:signal transduction;BP:cell surface receptor signaling pathway;BP:cell surface receptor signaling pathway involved in cell-cell signaling;BP:cellular component organization or biogenesis;BP:cellular response…	GO:0019220;GO:0080090;GO:0048589;GO:0060249;GO:0000082;GO:0007165;GO:0007166;GO:1905114;GO:0071840;GO:0051716;GO:0010605;GO:0019222;GO:0031099;GO:0048511;GO:0048513;GO:0048518;GO:0048519;GO:0042127;GO:0042325;GO:0031100;GO:0060255;GO:0031960;GO:0045859;GO:0003006;GO:0051597;GO:2001141;GO:0010033;GO:0046483;GO:0031668;GO:0031669;GO:1901564;GO:0009605;GO:0019538;GO:0010243;GO:0016055;GO:0031667;GO:…	K06626	CCNE	mmu05165;mmu04114;mmu05161;mmu05162;mmu05226;mmu05222;mmu04115;mmu05203;mmu05169;mmu05206;mmu04110;mmu05200;mmu04151;mmu05166;mmu05215;mmu04934;mmu04218	Human papillomavirus infection;Oocyte meiosis;Hepatitis B;Measles;Gastric cancer;Small cell lung cancer;p53 signaling pathway;Viral carcinogenesis;Epstein-Barr virus infection;MicroRNAs in cancer;Cell cycle;Pathways in cancer;PI3K-Akt signaling pathway;Human T-cell leukemia virus 1 infection;Prostate cancer;Cushing syndrome;Cellular senescence	ENOG410XS2J	D:Cell cycle control, cell division, chromosome partitioning	PF00134.24;PF02984.20	Cyclin_N;Cyclin_C	Cyclin, N-terminal domain;Cyclin, C-terminal domain	cytoplasmic	1	1	47	Medium
F8WJA1	FXYD domain-containing ion transport regulator OS=Mus musculus OX=10090 GN=Fxyd5 PE=1 SV=1	1.26666666667	0.341036917835	0.002584	up	yes	1.368	1.08	1	1.108	1.133	1.359	1.395	1.351	BP:regulation of transport;BP:ion transport;BP:transport;BP:regulation of biological process;BP:biological_process;BP:regulation of ion transport;BP:biological regulation;BP:regulation of localization;BP:establishment of localization;BP:localization;CC:integral component of membrane;CC:cellular_component;CC:cellular anatomical entity;CC:intrinsic component of membrane;MF:molecular_function;MF:ion…	GO:0051049;GO:0006811;GO:0006810;GO:0050789;GO:0008150;GO:0043269;GO:0065007;GO:0032879;GO:0051234;GO:0051179;GO:0016021;GO:0005575;GO:0110165;GO:0031224;GO:0003674;GO:0099106;GO:0016247;GO:0098772	------	------	------	------	ENOG4111E7R	U:Intracellular trafficking, secretion, and vesicular transport	PF02038.17	ATP1G1_PLM_MAT8	ATP1G1/PLM/MAT8 family	plasma membrane	2	28	19.5	High
Q5U4H9	Nuclear receptor coactivator 4 OS=Mus musculus OX=10090 GN=Ncoa4 PE=1 SV=1	1.20814479638	0.272793372296	0.03698	up	yes	1.335	1.105	1	1.134	1.182	1.332	1.248	1.424	BP:protein localization;BP:ion homeostasis;BP:establishment of localization in cell;BP:establishment of protein localization to vacuole;BP:protein localization to vacuole;BP:homeostatic process;BP:iron ion homeostasis;BP:lysosomal transport;BP:transition metal ion homeostasis;BP:inorganic ion homeostasis;BP:response to endogenous stimulus;BP:amide transport;BP:establishment of localization;BP:cel…	GO:0008104;GO:0050801;GO:0051649;GO:0072666;GO:0072665;GO:0042592;GO:0055072;GO:0007041;GO:0055076;GO:0098771;GO:0009719;GO:0042886;GO:0051234;GO:0046916;GO:0070727;GO:0006605;GO:0051179;GO:0071705;GO:0065007;GO:0071702;GO:0065008;GO:0019725;GO:0006810;GO:0006879;GO:0006875;GO:0072594;GO:0009987;GO:0006873;GO:0006623;GO:0045184;GO:0033365;GO:0008150;GO:0006622;GO:0030003;GO:0055065;GO:0055080;GO:…	K09289	NCOA4, PTC3	mmu05200;mmu04216;mmu05216	Pathways in cancer;Ferroptosis;Thyroid cancer	ENOG410YJ5B	U:Intracellular trafficking, secretion, and vesicular transport	PF12489.9	ARA70	Nuclear coactivator	cytoplasmic	2	6	70.3	High
Q3TEQ6	TNF_2 domain-containing protein OS=Mus musculus OX=10090 GN=Tnfsf9 PE=2 SV=1	1.31339031339	0.393295720125	0.009293	up	yes	1.383	1.053	1	0.978	1.181	1.347	1.364	1.439	BP:regulation of metabolic process;BP:positive regulation of macromolecule metabolic process;BP:positive regulation of cell adhesion;BP:cellular developmental process;BP:positive regulation of interferon-gamma production;BP:positive regulation of biological process;BP:regulation of immune system process;BP:regulation of cell proliferation;BP:regulation of interleukin-12 production;BP:regulation o…	GO:0019222;GO:0010604;GO:0045785;GO:0048869;GO:0032729;GO:0048518;GO:0002682;GO:0042127;GO:0032655;GO:0060255;GO:0042129;GO:1903708;GO:1903706;GO:0002274;GO:0002376;GO:0032735;GO:0009893;GO:0046006;GO:0032649;GO:0045321;GO:0010628;GO:0032944;GO:0050789;GO:0002684;GO:0065007;GO:0050793;GO:0051240;GO:0050794;GO:0001775;GO:0008150;GO:0051239;GO:0006955;GO:0002521;GO:0050896;GO:0002694;GO:0002696;GO:…	K05472	TNFSF9, CD137L	mmu04060	Cytokine-cytokine receptor interaction	ENOG4111EDT	A:RNA processing and modification	PF00229.19	TNF	TN	cytoplasmic	1	11	33.9	High
B2RWT6	Colony stimulating factor 2 receptor, alpha, low-affinity (Granulocyte-macrophage) OS=Mus musculus OX=10090 GN=Csf2ra PE=2 SV=1	1.302743614	0.381553182752	0.03027	up	yes	1.377	1.057	1	1.04	1.13	1.353	1.542	1.235	BP:cellular response to chemical stimulus;BP:cellular response to granulocyte macrophage colony-stimulating factor stimulus;BP:cellular response to stimulus;BP:cellular response to organic substance;BP:response to cytokine;BP:cellular process;BP:biological_process;BP:response to chemical;BP:response to organic substance;BP:cellular response to cytokine stimulus;BP:response to stimulus;BP:response…	GO:0070887;GO:0097011;GO:0051716;GO:0071310;GO:0034097;GO:0009987;GO:0008150;GO:0042221;GO:0010033;GO:0071345;GO:0050896;GO:0097012;GO:0009897;GO:0098552;GO:0031224;GO:0016021;GO:0016020;GO:0110165;GO:0005886;GO:0043235;GO:0032991;GO:0005575;GO:0038023;GO:0019955;GO:0060089;GO:0003674;GO:0005488;GO:0051916;GO:0140375;GO:0004896;GO:0004902;GO:0004888;GO:0005515	K05066	CSF2RA, GMCSFR, CD116	mmu05200;mmu04060;mmu04630;mmu04640	Pathways in cancer;Cytokine-cytokine receptor interaction;Jak-STAT signaling pathway;Hematopoietic cell lineage	ENOG411157B	U:Intracellular trafficking, secretion, and vesicular transport	PF09240.11;PF18611.2	IL6Ra-bind;IL3Ra_N	Interleukin-6 receptor alpha chain, binding;IL-3 receptor alpha chain N-terminal domain	plasma membrane	1	2	41.8	Low
Q04899	Cyclin-dependent kinase 18 OS=Mus musculus OX=10090 GN=Cdk18 PE=1 SV=1	1.31619047619	0.396368287835	0.001196	up	yes	1.382	1.05	1	1.039	1.11	1.334	1.414	1.399	BP:phosphorylation;BP:nitrogen compound metabolic process;BP:cellular protein metabolic process;BP:cellular macromolecule metabolic process;BP:organic substance metabolic process;BP:protein phosphorylation;BP:cellular process;BP:cellular protein modification process;BP:macromolecule modification;BP:protein modification process;BP:biological_process;BP:metabolic process;BP:primary metabolic proces…	GO:0016310;GO:0006807;GO:0044267;GO:0044260;GO:0071704;GO:0006468;GO:0009987;GO:0006464;GO:0043412;GO:0036211;GO:0008150;GO:0008152;GO:0044238;GO:1901564;GO:0019538;GO:0044237;GO:0043170;GO:0006796;GO:0006793;GO:0043229;GO:0043227;GO:0043226;GO:0005737;GO:0005634;GO:0110165;GO:0043231;GO:0005575;GO:0035639;GO:1901363;GO:0003674;GO:0005488;GO:0004693;GO:0043167;GO:1901265;GO:0097472;GO:0004674;GO:…	K15596	CDK18, PCTK3	------	------	ENOG410XPP3	S:Function unknown	PF00069.26;PF07714.18;PF14531.7	Pkinase;PK_Tyr_Ser-Thr;Kinase-like	Protein kinase domain;Protein tyrosine and serine/threonine kinase;Kinase-like	cytoplasmic	9	29	51.8	High
Q6P8K8	Carboxypeptidase A4 OS=Mus musculus OX=10090 GN=Cpa4 PE=2 SV=2	1.49794238683	0.582982136593	0.04558	up	yes	1.456	0.972	1	0.915	1.001	1.731	1.482	1.156	BP:nitrogen compound metabolic process;BP:organic substance metabolic process;BP:proteolysis;BP:biological_process;BP:metabolic process;BP:primary metabolic process;BP:organonitrogen compound metabolic process;BP:protein metabolic process;BP:macromolecule metabolic process;CC:extracellular space;CC:cellular anatomical entity;CC:cellular_component;MF:exopeptidase activity;MF:molecular_function;MF:…	GO:0006807;GO:0071704;GO:0006508;GO:0008150;GO:0008152;GO:0044238;GO:1901564;GO:0019538;GO:0043170;GO:0005615;GO:0110165;GO:0005575;GO:0008238;GO:0003674;GO:0008270;GO:0008233;GO:0008235;GO:0008237;GO:0043169;GO:0046914;GO:0004181;GO:0004180;GO:0043167;GO:0046872;GO:0016787;GO:0140096;GO:0003824;GO:0070011;GO:0005488	K08637	CPA4	------	------	COG2866	T:Signal transduction mechanisms	PF00246.25;PF02244.17	Peptidase_M14;Propep_M14	Zinc carboxypeptidase;Carboxypeptidase activation peptide	extracellular	1	2	47.3	High
Q505R5	Envelope glycoprotein OS=Mus musculus castaneus OX=10091 PE=4 SV=1	1.24514338575	0.316311886876	0.0237	up	yes	1.346	1.081	1	1.176	1.068	1.29	1.294	1.454	CC:cellular_component;CC:integral component of membrane;CC:cellular anatomical entity;CC:intrinsic component of membrane;	GO:0005575;GO:0016021;GO:0110165;GO:0031224	------	------	------	------	ENOG41115RF	S:Function unknown	PF00429.20	TLV_coat	ENV polyprotein	cytoplasmic	1	13	69.8	High
Q9CZQ6	Retinoic acid early-inducible protein 1-epsilon OS=Mus musculus OX=10090 GN=Raet1e PE=1 SV=1	1.2717900656	0.346860544594	0.01473	up	yes	1.357	1.067	1	1.076	1.124	1.461	1.251	1.358	------	------	K07987	RAET1	mmu04650	Natural killer cell mediated cytotoxicity	ENOG411150N	S:Function unknown	PF14586.7	MHC_I_2	Class I Histocompatibility antigen, NKG2D ligand, domains 1 and 2	cytoplasmic	1	4	28.3	Medium
Q9R0Q4	Mortality factor 4-like protein 2 OS=Mus musculus OX=10090 GN=Morf4l2 PE=1 SV=1	1.43769644125	0.52375909376	0.002094	up	yes	1.418	0.9863	1	0.984	0.975	1.336	1.382	1.536	BP:regulation of primary metabolic process;BP:regulation of metabolic process;BP:protein acetylation;BP:internal protein amino acid acetylation;BP:protein deacetylation;BP:cellular component organization or biogenesis;BP:cellular response to stimulus;BP:negative regulation of macromolecule metabolic process;BP:positive regulation of macromolecule metabolic process;BP:regulation of gene expression…	GO:0080090;GO:0019222;GO:0006473;GO:0006475;GO:0006476;GO:0071840;GO:0051716;GO:0010605;GO:0010604;GO:0040029;GO:0018193;GO:0016458;GO:0048518;GO:0048519;GO:0043967;GO:0060255;GO:2001141;GO:0046483;GO:1901564;GO:0019538;GO:0018205;GO:0033554;GO:0016569;GO:0009892;GO:0009893;GO:0009890;GO:0009891;GO:0051254;GO:0010628;GO:0043543;GO:0044260;GO:0016043;GO:0016575;GO:0050793;GO:0065007;GO:0016570;GO:…	K11342	MORF4L2, MRGX	------	------	ENOG410XR9F	O:Posttranslational modification, protein turnover, chaperones	PF05712.14	MRG	MRG	nuclear	4	25	32.2	High
O88935	Synapsin-1 OS=Mus musculus OX=10090 GN=Syn1 PE=1 SV=2	1.35	0.432959407276	0.002954	up	yes	1.377	1.02	1	1.012	1.049	1.307	1.481	1.342	BP:signal release from synapse;BP:regulation of transport;BP:cell development;BP:regulation of neurotransmitter levels;BP:cellular component organization or biogenesis;BP:cellular developmental process;BP:regulation of trans-synaptic signaling;BP:synaptic vesicle localization;BP:synaptic vesicle cycle;BP:regulation of short-term neuronal synaptic plasticity;BP:neurotransmitter transport;BP:vesicl…	GO:0099643;GO:0051049;GO:0048468;GO:0001505;GO:0071840;GO:0048869;GO:0099177;GO:0097479;GO:0099504;GO:0048172;GO:0006836;GO:0016192;GO:0097091;GO:0098693;GO:0016043;GO:0065007;GO:0065008;GO:0140352;GO:0006810;GO:0050794;GO:0008150;GO:0032940;GO:0051234;GO:0046903;GO:0050808;GO:0007269;GO:0099003;GO:0050804;GO:0023051;GO:0010646;GO:0032502;GO:0009987;GO:0060627;GO:0048168;GO:0032879;GO:0048167;GO:…	K19941	SYN	------	------	ENOG410XQH5	S:Function unknown	PF02750.15;PF02078.17;PF10581.10	Synapsin_C;Synapsin;Synapsin_N	Synapsin, ATP binding domain;Synapsin, N-terminal domain;Synapsin N-terminal	cytoplasmic	3	7	74.1	High
Q545Y5	CD74 antigen (Invariant polypeptide of major histocompatibility complex, class II antigen-associated) OS=Mus musculus OX=10090 GN=Cd74 PE=2 SV=1	1.28667305849	0.36364551368	0.002905	up	yes	1.342	1.043	1	1.045	1.084	1.285	1.324	1.417	BP:cellular component assembly;BP:macromolecular complex subunit organization;BP:establishment of localization in cell;BP:protein localization;BP:peptide transport;BP:nitrogen compound transport;BP:amide transport;BP:cellular component organization;BP:macromolecular complex assembly;BP:cellular component organization or biogenesis;BP:organic substance transport;BP:macromolecule localization;BP:an…	GO:0022607;GO:0043933;GO:0051649;GO:0008104;GO:0015833;GO:0071705;GO:0042886;GO:0016043;GO:0065003;GO:0071840;GO:0071702;GO:0033036;GO:0019882;GO:0006810;GO:0070206;GO:0009987;GO:0045184;GO:0008150;GO:0006955;GO:0051234;GO:0051179;GO:0051641;GO:0051259;GO:0046907;GO:0050896;GO:0002376;GO:0015031;GO:0006886;GO:0031224;GO:0005575;GO:0016021;GO:0110165;GO:0003674;GO:0005488;GO:0042289;GO:0042287;GO:…	------	------	------	------	ENOG410Z4PR	U:Intracellular trafficking, secretion, and vesicular transport	PF09307.11;PF08831.11	MHC2-interact;MHCassoc_trimer	CLIP, MHC2 interacting;Class II MHC-associated invariant chain trimerisation domain	plasma membrane	8	37	24.4	High
Q6P1Y9	Exocyst complex component 1 OS=Mus musculus OX=10090 GN=Exoc1 PE=1 SV=1	1.32713026445	0.408309985363	0.01273	up	yes	1.355	1.021	1	1.015	1.049	1.451	1.204	1.409	BP:regulation of peptide transport;BP:regulation of secretion;BP:positive regulation of secretion;BP:regulation of transport;BP:positive regulation of secretion by cell;BP:secretion by cell;BP:regulation of secretion by cell;BP:signal transduction;BP:intracellular signal transduction;BP:regulation of protein transport;BP:regulation of biological process;BP:regulation of protein localization;BP:re…	GO:0090087;GO:0051046;GO:0051047;GO:0051049;GO:1903532;GO:0032940;GO:1903530;GO:0007165;GO:0035556;GO:0051223;GO:0050789;GO:0032880;GO:0032879;GO:0050708;GO:0051050;GO:0006887;GO:0065007;GO:0048518;GO:0070201;GO:0009987;GO:0140352;GO:0006810;GO:0050794;GO:0008150;GO:0051222;GO:1904951;GO:0051234;GO:0048015;GO:0051179;GO:0048017;GO:0046903;GO:0016192;GO:0050714;GO:0002791;GO:0002793;GO:0048522;GO:…	------	------	------	------	ENOG410XQEE	S:Function unknown	PF09763.10;PF15277.7	Sec3_C;Sec3-PIP2_bind	Exocyst complex component Sec3;Exocyst complex component SEC3 N-terminal PIP2 binding PH	cytoplasmic	16	22	102.6	High
P58871	182 kDa tankyrase-1-binding protein OS=Mus musculus OX=10090 GN=Tnks1bp1 PE=1 SV=2	1.24291115312	0.313723172066	0.01663	up	yes	1.315	1.058	1	0.987	1.186	1.311	1.301	1.334	BP:regulation of phosphate metabolic process;BP:regulation of primary metabolic process;BP:regulation of metabolic process;BP:positive regulation of peptidyl-threonine phosphorylation;BP:organic cyclic compound metabolic process;BP:cellular response to stimulus;BP:positive regulation of macromolecule metabolic process;BP:positive regulation of biological process;BP:DNA repair;BP:regulation of mac…	GO:0019220;GO:0080090;GO:0019222;GO:0010800;GO:1901360;GO:0051716;GO:0010604;GO:0048518;GO:0006281;GO:0060255;GO:0046483;GO:0042325;GO:0042327;GO:0034641;GO:0033554;GO:0009893;GO:0031954;GO:0031952;GO:0044260;GO:0065007;GO:0071214;GO:0050794;GO:0006950;GO:0008150;GO:0008152;GO:0010799;GO:0006302;GO:0050896;GO:0031401;GO:0010562;GO:0009314;GO:0006139;GO:0071479;GO:0071478;GO:0010212;GO:0051246;GO:…	------	------	------	------	ENOG410ZTHW	S:Function unknown	PF15327.7	Tankyrase_bdg_C	Tankyrase binding protein C terminal domain	cytoplasmic	1	1	181.7	Medium
E9PZ81	Lysine-specific demethylase hairless OS=Mus musculus OX=10090 GN=Hr PE=4 SV=1	1.32875368008	0.410073687409	0.01068	up	yes	1.354	1.019	1	1.013	1.045	1.459	1.39	1.214	BP:regulation of primary metabolic process;BP:regulation of metabolic process;BP:cellular component organization or biogenesis;BP:negative regulation of macromolecule metabolic process;BP:negative regulation of molecular function;BP:negative regulation of biological process;BP:regulation of macromolecule metabolic process;BP:regulation of RNA biosynthetic process;BP:negative regulation of sequenc…	GO:0080090;GO:0019222;GO:0071840;GO:0010605;GO:0044092;GO:0048519;GO:0060255;GO:2001141;GO:0043433;GO:0070988;GO:1901564;GO:0019538;GO:0016569;GO:0009892;GO:0009890;GO:0006807;GO:0044267;GO:0044260;GO:0016043;GO:0016577;GO:0065007;GO:0016570;GO:0065009;GO:0009889;GO:0050794;GO:0043412;GO:0036211;GO:0008150;GO:0008152;GO:0006355;GO:0010556;GO:0010558;GO:0033169;GO:0009987;GO:1903506;GO:1903507;GO:…	K00478	HR	------	------	ENOG410XTAA	S:Function unknown	PF02373.23	JmjC	JmjC domain, hydroxylase	cytoplasmic	1	0	130.2	Low
D3Z030	F-actin-uncapping protein LRRC16A OS=Mus musculus OX=10090 GN=Carmil1 PE=1 SV=2	1.20037105751	0.26348043924	0.03543	up	yes	1.294	1.078	1	1.181	1.053	1.231	1.377	1.273	BP:pinocytosis;BP:regulation of actin polymerization or depolymerization;BP:establishment or maintenance of cell polarity;BP:small molecule metabolic process;BP:regulation of cell projection organization;BP:cellular component organization or biogenesis;BP:positive regulation of cell morphogenesis involved in differentiation;BP:regulation of actin filament bundle assembly;BP:positive regulation of…	GO:0006907;GO:0008064;GO:0007163;GO:0044281;GO:0031344;GO:0071840;GO:0010770;GO:0032231;GO:0032233;GO:0045785;GO:0051496;GO:0051495;GO:0051493;GO:0051492;GO:0010720;GO:0048518;GO:0048519;GO:0046483;GO:1901881;GO:0016192;GO:0016477;GO:1901564;GO:0048870;GO:0044351;GO:0010638;GO:0032535;GO:0022604;GO:0022607;GO:0022603;GO:1901879;GO:0006928;GO:2000813;GO:2000812;GO:0030334;GO:0120036;GO:0120035;GO:…	K20493	LRRC16, CARMIL	------	------	ENOG410Y5JZ	S:Function unknown	PF16000.6;PF17888.2;PF13516.7	CARMIL_C;Carm_PH;LRR_6	CARMIL C-terminus;Carmil pleckstrin homology domain;Leucine Rich repeat	cytoplasmic	2	3	147.1	High
O35874	Neutral amino acid transporter A OS=Mus musculus OX=10090 GN=Slc1a4 PE=1 SV=1	1.45296491773	0.538999869088	0.001368	up	yes	1.404	0.9663	1	0.948	0.951	1.304	1.426	1.482	BP:anion transport;BP:organic acid transport;BP:organic anion transport;BP:dicarboxylic acid transport;BP:L-serine import into cell;BP:system process;BP:L-aspartate import across plasma membrane;BP:carboxylic acid transmembrane transport;BP:modified amino acid transport;BP:L-alanine transmembrane transport;BP:cation transport;BP:ion transport;BP:transport;BP:biological_process;BP:proline transpor…	GO:0006820;GO:0015849;GO:0015711;GO:0006835;GO:1903812;GO:0003008;GO:0140009;GO:1905039;GO:0072337;GO:1904557;GO:0006812;GO:0006811;GO:0006810;GO:0008150;GO:0015824;GO:0015825;GO:0051234;GO:0050877;GO:0043090;GO:0003333;GO:0050890;GO:0015826;GO:0006865;GO:1903825;GO:0098739;GO:1904273;GO:0032501;GO:0009987;GO:0015804;GO:0015807;GO:0015808;GO:0055085;GO:0070778;GO:0098718;GO:0089718;GO:0034589;GO:…	K05615	SLC1A4, SATT	------	------	COG1301	S:Function unknown	PF00375.19	SDF	Sodiu	Golgi apparatus	2	4	56	High
Q8C052	Microtubule-associated protein 1S OS=Mus musculus OX=10090 GN=Map1s PE=1 SV=2	1.43370648044	0.519749694497	0.0346	up	yes	1.396	0.9737	1	0.952	0.969	1.528	1.129	1.53	BP:regulation of microtubule polymerization or depolymerization;BP:regulation of microtubule depolymerization;BP:dendrite development;BP:cellular component morphogenesis;BP:cellular component organization or biogenesis;BP:cellular developmental process;BP:regulation of cytoskeleton organization;BP:animal organ development;BP:plasma membrane bounded cell projection morphogenesis;BP:regulation of m…	GO:0031110;GO:0031114;GO:0016358;GO:0032989;GO:0071840;GO:0048869;GO:0051493;GO:0048513;GO:0120039;GO:0070507;GO:1901879;GO:0043244;GO:0120036;GO:0009653;GO:0016043;GO:0065007;GO:0050794;GO:0012501;GO:0008150;GO:0048731;GO:0001672;GO:0007420;GO:0048812;GO:0033044;GO:0033043;GO:0051128;GO:0032886;GO:0010848;GO:0032502;GO:0009987;GO:0007409;GO:0007010;GO:0032990;GO:1902903;GO:0001578;GO:1902275;GO:…	K10429	MAP1	------	------	ENOG410XRYM	S:Function unknown	------	------	------	extracellular	16	23	102.9	High
Q3TMM5	Uncharacterized protein OS=Mus musculus OX=10090 GN=Nono PE=2 SV=1	1.29166666667	0.369233809666	0.01965	up	yes	1.333	1.032	1	0.929	1.167	1.322	1.274	1.402	BP:negative regulation of apoptotic signaling pathway;BP:regulation of primary metabolic process;BP:regulation of metabolic process;BP:regulation of apoptotic signaling pathway;BP:negative regulation of response to stimulus;BP:positive regulation of response to stimulus;BP:regulation of response to stimulus;BP:positive regulation of defense response;BP:regulation of neuron apoptotic process;BP:ne…	GO:2001234;GO:0080090;GO:0019222;GO:2001233;GO:0048585;GO:0048584;GO:0048583;GO:0031349;GO:0043523;GO:0043524;GO:0031347;GO:0051716;GO:0010605;GO:0043207;GO:0009966;GO:0044419;GO:0048511;GO:1903204;GO:1903203;GO:1903202;GO:1903201;GO:0048518;GO:0065007;GO:0006281;GO:0060255;GO:0060548;GO:0042752;GO:1900407;GO:2001141;GO:0051707;GO:0046483;GO:0009607;GO:0009605;GO:0034641;GO:0000398;GO:0002376;GO:…	K13214	NONO, NRB54	------	------	ENOG410XQA0	K:Transcription	PF00076.23;PF08075.12	RRM_1;NOPS	RNA recognition motif.;NOPS	nuclear	1	46	54.5	High
Q9CRA4	Methylsterol monooxygenase 1 OS=Mus musculus OX=10090 GN=Msmo1 PE=1 SV=1	1.28862973761	0.365837793219	0.00531	up	yes	1.326	1.029	1	1.053	1.035	1.229	1.345	1.405	BP:organic cyclic compound biosynthetic process;BP:organic cyclic compound metabolic process;BP:organic substance biosynthetic process;BP:organic substance metabolic process;BP:sterol biosynthetic process;BP:sterol metabolic process;BP:lipid metabolic process;BP:biosynthetic process;BP:biological_process;BP:metabolic process;BP:steroid metabolic process;BP:lipid biosynthetic process;BP:primary me…	GO:1901362;GO:1901360;GO:1901576;GO:0071704;GO:0016126;GO:0016125;GO:0006629;GO:0009058;GO:0008150;GO:0008152;GO:0008202;GO:0008610;GO:0044238;GO:0006694;GO:1901617;GO:1901615;GO:0016020;GO:0005789;GO:0031090;GO:0016021;GO:0031224;GO:0110165;GO:0005575;GO:0004497;GO:0000254;GO:0003674;GO:0005488;GO:0016491;GO:0046914;GO:0016709;GO:0016705;GO:0043167;GO:0005506;GO:0046872;GO:0043169;GO:0003824	K07750	MESO1, ERG25	mmu00100;mmu01100	Steroid biosynthesis;Metabolic pathways	COG3000	I:Lipid transport and metabolism	PF04116.14	FA_hydroxylase	Fatty acid hydroxylase superfamily	Golgi apparatus	2	11	34.8	High
A0A2R8W710	DNA helicase OS=Mus musculus OX=10090 GN=Recql4 PE=1 SV=1	1.28988326848	0.367240510919	0.004322	up	yes	1.326	1.028	1	1.091	0.993	1.405	1.297	1.275	BP:anatomical structure homeostasis;BP:skeletal system development;BP:organic cyclic compound metabolic process;BP:cellular response to stimulus;BP:negative regulation of cell cycle;BP:double-strand break repair;BP:DNA replication;BP:positive regulation of biological process;BP:negative regulation of biological process;BP:DNA unwinding involved in DNA replication;BP:regulation of cell proliferati…	GO:0060249;GO:0001501;GO:1901360;GO:0051716;GO:0045786;GO:0006302;GO:0006260;GO:0048518;GO:0048519;GO:0006268;GO:0042127;GO:0032392;GO:0006281;GO:0046483;GO:0010639;GO:0033554;GO:0071103;GO:0006807;GO:0050789;GO:0007063;GO:1901576;GO:0016043;GO:0065007;GO:0071840;GO:0065008;GO:0048705;GO:0045875;GO:0009887;GO:0006950;GO:0008150;GO:0008152;GO:0050794;GO:0050896;GO:0000733;GO:2001251;GO:0033044;GO:…	------	------	------	------	COG0514	J:Translation, ribosomal structure and biogenesis	PF00271.32;PF00270.30;PF00098.24	Helicase_C;DEAD;zf-CCHC	Helicase conserved C-terminal domain;DEAD/DEAH box helicase;Zinc knuckle	nuclear	2	2	129.6	High
Q64337	Sequestosome-1 OS=Mus musculus OX=10090 GN=Sqstm1 PE=1 SV=1	1.37651821862	0.461023704553	0.01575	up	yes	1.36	0.988	1	0.994	0.97	1.194	1.374	1.511	BP:protein localization;BP:regulation of metabolic process;BP:regulation of response to stimulus;BP:regulation of phosphate metabolic process;BP:mitochondrion organization;BP:regulation of primary metabolic process;BP:cellular response to stimulus;BP:negative regulation of macromolecule metabolic process;BP:cellular developmental process;BP:regulation of trans-synaptic signaling;BP:positive regul…	GO:0008104;GO:0019222;GO:0048583;GO:0019220;GO:0007005;GO:0080090;GO:0051716;GO:0010605;GO:0048869;GO:0099177;GO:0048518;GO:0048519;GO:0043122;GO:0060255;GO:0061919;GO:2001141;GO:0050804;GO:0002931;GO:0061912;GO:0042325;GO:1903827;GO:0042327;GO:1900273;GO:1900271;GO:0016050;GO:0002376;GO:0033554;GO:0033036;GO:0009892;GO:0009893;GO:0009890;GO:0010647;GO:1903008;GO:0050789;GO:0016043;GO:0061726;GO:…	K14381	SQSTM1	mmu04137;mmu04380;mmu04140;mmu04217;mmu05418;mmu04218	Mitophagy - animal;Osteoclast differentiation;Autophagy - animal;Necroptosis;Fluid shear stress and atherosclerosis;Cellular senescence	ENOG410XYAV	S:Function unknown	PF16577.6;PF00564.25;PF00569.18	UBA_5;PB1;ZZ	UBA domain;PB1 domain;Zinc finger, ZZ type	cytoplasmic	12	51	48.1	High
Q3UBK1	MRG domain-containing protein OS=Mus musculus OX=10090 GN=Morf4l1 PE=2 SV=1	1.20923656927	0.274096514175	0.01933	up	yes	1.283	1.061	1	1.061	1.122	1.34	1.318	1.19	BP:regulation of primary metabolic process;BP:regulation of metabolic process;BP:regulation of cellular biosynthetic process;BP:regulation of cellular metabolic process;BP:regulation of biological process;BP:cellular component organization or biogenesis;BP:chromatin organization;BP:regulation of cellular macromolecule biosynthetic process;BP:cellular component organization;BP:regulation of macrom…	GO:0080090;GO:0019222;GO:0031326;GO:0031323;GO:0050789;GO:0071840;GO:0006325;GO:2000112;GO:0016043;GO:0060255;GO:0065007;GO:0010468;GO:0019219;GO:0009987;GO:0009889;GO:1903506;GO:0050794;GO:0008150;GO:0051171;GO:2001141;GO:0051252;GO:0006355;GO:0010556;GO:0031248;GO:0035267;GO:1902562;GO:0070822;GO:0000123;GO:0043189;GO:1902493;GO:1902494;GO:0000118;GO:1990234;GO:0032991;GO:0016580;GO:0005575	K11339	MORF4L1, MRG15, EAF3	------	------	ENOG410XR9F	K:Transcription	PF05712.14;PF11717.9	MRG;Tudor-knot	MRG;RNA binding activity-knot of a chromodomain	cytoplasmic	9	41	37.2	High
A0A2C9F2A2	Ras and Rab interactor 1 OS=Mus musculus OX=10090 GN=Rin1 PE=1 SV=1	1.2335557674	0.302822939415	0.01091	up	yes	1.294	1.049	1	1.065	1.082	1.345	1.197	1.34	BP:modulation of synaptic transmission;BP:regulation of synaptic plasticity;BP:learning;BP:memory;BP:behavior;BP:learning or memory;BP:regulation of signaling;BP:multicellular organismal process;BP:regulation of cell communication;BP:regulation of biological process;BP:biological regulation;BP:neurological system process;BP:regulation of trans-synaptic signaling;BP:regulation of biological qualit…	GO:0050804;GO:0048167;GO:0007612;GO:0007613;GO:0007610;GO:0007611;GO:0023051;GO:0032501;GO:0010646;GO:0050789;GO:0065007;GO:0050877;GO:0099177;GO:0065008;GO:0006810;GO:0007165;GO:0009987;GO:0008306;GO:0008150;GO:0051234;GO:0051179;GO:0050794;GO:0003008;GO:0006897;GO:0016192;GO:0050890;GO:0031914;GO:0043229;GO:0043228;GO:0043226;GO:0005737;GO:0042995;GO:0016020;GO:0043005;GO:0043025;GO:0110165;GO:…	K17638	RIN1	mmu04014	Ras signaling pathway	ENOG410ZZW5	S:Function unknown	PF02204.19	VPS9	Vacuolar sorting protein 9	cytoplasmic	1	2	84.3	Medium
D3YU63	Choline-specific glycerophosphodiester phosphodiesterase OS=Mus musculus OX=10090 GN=Enpp6 PE=1 SV=1	1.48148148148	0.567040592724	0.001471	up	yes	1.396	0.9423	1	0.941	0.886	1.486	1.379	1.322	BP:nitrogen compound metabolic process;BP:organic substance catabolic process;BP:ammonium ion metabolic process;BP:lipid catabolic process;BP:organic substance metabolic process;BP:lipid metabolic process;BP:biological_process;BP:metabolic process;BP:catabolic process;BP:primary metabolic process;BP:choline metabolic process;CC:intrinsic component of membrane;CC:anchored component of membrane;CC:…	GO:0006807;GO:1901575;GO:0097164;GO:0016042;GO:0071704;GO:0006629;GO:0008150;GO:0008152;GO:0009056;GO:0044238;GO:0019695;GO:0031224;GO:0031225;GO:0016020;GO:0110165;GO:0005886;GO:0005575;GO:0005576;GO:0042578;GO:0003674;GO:0005488;GO:0043167;GO:0043169;GO:0008081;GO:0046872;GO:0016787;GO:0016788;GO:0003824;GO:0047390;GO:0008889	K08743	ENPP6	mmu00565	Ether lipid metabolism	COG1524	J:Translation, ribosomal structure and biogenesis	PF01663.23	Phosphodiest	Type I phosphodiesterase / nucleotide pyrophosphatase	extracellular	1	3	45.2	High
A0A0U1RPX3	Deoxyguanosine kinase, mitochondrial (Fragment) OS=Mus musculus OX=10090 GN=Dguok PE=1 SV=1	1.34874371859	0.431616240769	0.002549	up	yes	1.342	0.995	1	0.96	1.025	1.296	1.292	1.438	BP:purine deoxyribonucleoside triphosphate metabolic process;BP:nucleotide biosynthetic process;BP:small molecule metabolic process;BP:negative regulation of cell projection organization;BP:regulation of cell projection organization;BP:organic cyclic compound metabolic process;BP:negative regulation of neuron differentiation;BP:regulation of neuron differentiation;BP:electron transport chain;BP:n…	GO:0009215;GO:0009165;GO:0044281;GO:0031345;GO:0031344;GO:1901360;GO:0045665;GO:0045664;GO:0022900;GO:0010721;GO:0048519;GO:0009206;GO:0009205;GO:0009201;GO:0009200;GO:0046034;GO:0046122;GO:0010977;GO:0010975;GO:0055114;GO:0046483;GO:1901564;GO:1901566;GO:0019538;GO:0006163;GO:0060284;GO:0006164;GO:0019637;GO:0019438;GO:0009141;GO:0009142;GO:0009145;GO:0006807;GO:0120035;GO:0044267;GO:0044260;GO:…	K00904	DGUOK	mmu00230;mmu01100	Purine metabolism;Metabolic pathways	COG1428	F:Nucleotide transport and metabolism	PF01712.20	dNK	Deoxynucleoside kinase	cytoplasmic	1	12	23.6	High
A0A2R8VKI7	Alpha-globin transcription factor CP2 OS=Mus musculus OX=10090 GN=Tfcp2 PE=1 SV=1	1.41925465839	0.505133476943	0.0002958	up	yes	1.371	0.966	1	0.917	0.981	1.401	1.388	1.325	BP:regulation of primary metabolic process;BP:regulation of metabolic process;BP:mRNA transcription;BP:organic cyclic compound biosynthetic process;BP:organic cyclic compound metabolic process;BP:positive regulation of macromolecule metabolic process;BP:positive regulation of biological process;BP:regulation of macromolecule metabolic process;BP:regulation of RNA biosynthetic process;BP:heterocyc…	GO:0080090;GO:0019222;GO:0009299;GO:1901362;GO:1901360;GO:0010604;GO:0048518;GO:0060255;GO:2001141;GO:0046483;GO:0019438;GO:0009893;GO:0009891;GO:0010628;GO:0097659;GO:1901576;GO:0044260;GO:0065007;GO:0006366;GO:0018130;GO:0006139;GO:0009889;GO:0050794;GO:0008150;GO:0008152;GO:0034654;GO:0016070;GO:0016071;GO:0044271;GO:0006355;GO:0010557;GO:0010556;GO:0032774;GO:0044249;GO:0034641;GO:0034645;GO:…	------	------	------	------	ENOG410XNZ6	K:Transcription	PF04516.16;PF18016.2	CP2;SAM_3	CP2 transcription factor;SAM domain	nuclear	1	6	57	High
A0A0R4J0N3	Solute carrier family 35 member E4 OS=Mus musculus OX=10090 GN=Slc35e4 PE=4 SV=1	1.26601941748	0.34029953216	0.01875	up	yes	1.304	1.03	1	0.946	1.144	1.372	1.307	1.232	CC:Golgi apparatus;CC:intracellular membrane-bounded organelle;CC:integral component of membrane;CC:intrinsic component of membrane;CC:cellular_component;CC:intracellular organelle;CC:membrane-bounded organelle;CC:organelle;CC:cellular anatomical entity;MF:antiporter activity;MF:secondary active transmembrane transporter activity;MF:transporter activity;MF:nucleotide-sugar transmembrane transport…	GO:0005794;GO:0043231;GO:0016021;GO:0031224;GO:0005575;GO:0043229;GO:0043227;GO:0043226;GO:0110165;GO:0015297;GO:0015291;GO:0005215;GO:0005338;GO:0022857;GO:0003674;GO:0022804;GO:0015165;GO:1901505;GO:0015932	K15286	SLC35E4	------	------	ENOG410XP1S	U:Intracellular trafficking, secretion, and vesicular transport	PF03151.17;PF00892.21;PF08449.12	TPT;EamA;UAA	Triose-phosphate Transporter family;EamA-like transporter family;UAA transporter family	Golgi apparatus	1	3	37.2	High
O35450	FK506-binding protein-like OS=Mus musculus OX=10090 GN=Fkbpl PE=2 SV=1	1.24542829644	0.316641963088	0.0196	up	yes	1.294	1.039	1	1.018	1.099	1.41	1.263	1.208	BP:regulation of patterning of blood vessels;BP:regulation of multicellular organismal process;BP:regulation of anatomical structure morphogenesis;BP:regulation of developmental process;BP:regulation of angiogenesis;BP:regulation of vasculature development;BP:biological regulation;BP:regulation of morphogenesis of an epithelium;BP:regulation of morphogenesis of a branching structure;BP:biological…	GO:1905553;GO:0051239;GO:0022603;GO:0050793;GO:0045765;GO:1901342;GO:0065007;GO:1905330;GO:0060688;GO:0008150;GO:2000026;GO:0050789;GO:0005575;GO:0005576;GO:0110165	K20097	FKBPL	------	------	COG0457	A:RNA processing and modification	PF00515.29;PF07719.18;PF13432.7;PF13371.7;PF13428.7;PF13181.7;PF13424.7;PF14559.7	TPR_1;TPR_2;TPR_16;TPR_9;TPR_14;TPR_8;TPR_12;TPR_19	Tetratricopeptide repeat;Tetratricopeptide repeat;Tetratricopeptide repeat;Tetratricopeptide repeat;Tetratricopeptide repeat;Tetratricopeptide repeat;Tetratricopeptide repeat;Tetratricopeptide repeat	cytoplasmic	1	3	38.3	High
Q8CFE6	Sodium-coupled neutral amino acid transporter 2 OS=Mus musculus OX=10090 GN=Slc38a2 PE=1 SV=1	1.45993877336	0.545907866894	0.01732	up	yes	1.383	0.9473	1	0.96	0.882	1.194	1.396	1.56	BP:regulation of primary metabolic process;BP:regulation of metabolic process;BP:regulation of response to stimulus;BP:anion transport;BP:cellular response to amino acid starvation;BP:cellular response to stimulus;BP:positive regulation of macromolecule metabolic process;BP:response to mechanical stimulus;BP:transmembrane transport;BP:positive regulation of biological process;BP:regulation of mac…	GO:0080090;GO:0019222;GO:0048583;GO:0006820;GO:0034198;GO:0051716;GO:0010604;GO:0009612;GO:0055085;GO:0048518;GO:0060255;GO:0015849;GO:0015711;GO:0031460;GO:0010035;GO:0051704;GO:0031668;GO:0031669;GO:0009605;GO:0044706;GO:0031667;GO:0033554;GO:0009893;GO:0071260;GO:0080134;GO:0010628;GO:0072337;GO:0050789;GO:0065007;GO:0071214;GO:0006812;GO:0006811;GO:0006810;GO:0050794;GO:0006950;GO:0008150;GO:…	K14207	SLC38A2, SNAT2	mmu04724;mmu04727;mmu04974	Glutamatergic synapse;GABAergic synapse;Protein digestion and absorption	COG0814	E:Amino acid transport and metabolism	PF01490.19	Aa_trans	Transmembrane amino acid transporter protein	cytoplasmic	4	12	55.5	High
P19182	Interferon-related developmental regulator 1 OS=Mus musculus OX=10090 GN=Ifrd1 PE=1 SV=2	1.58252535384	0.662228613439	0.02942	up	yes	1.42	0.8973	1	0.881	0.811	1.163	1.423	1.674	BP:negative regulation of collateral sprouting;BP:regulation of primary metabolic process;BP:regulation of metabolic process;BP:regulation of extent of cell growth;BP:negative regulation of cell projection organization;BP:regulation of cell projection organization;BP:regulation of collateral sprouting;BP:positive regulation of macromolecule metabolic process;BP:cellular developmental process;BP:n…	GO:0048671;GO:0080090;GO:0019222;GO:0061387;GO:0031345;GO:0031344;GO:0048670;GO:0010604;GO:0048869;GO:0045665;GO:0045664;GO:0044093;GO:0010721;GO:0048518;GO:0048519;GO:0060255;GO:0010977;GO:0010975;GO:2001141;GO:0030517;GO:0030516;GO:0042246;GO:0042692;GO:0022604;GO:0009893;GO:0022603;GO:0010628;GO:0048589;GO:0120035;GO:0065007;GO:0048640;GO:0065009;GO:0050793;GO:0009889;GO:0009888;GO:0050794;GO:…	------	------	------	------	ENOG410XSIZ	S:Function unknown	PF05004.14;PF04836.13	IFRD;IFRD_C	Interferon-related developmental regulator;Interferon-related protein conserved region	cytoplasmic	11	33	49.9	High
P06869	Urokinase-type plasminogen activator OS=Mus musculus OX=10090 GN=Plau PE=1 SV=1	1.23455598456	0.303992261195	0.01591	up	yes	1.279	1.036	1	1.055	1.052	1.369	1.296	1.171	BP:regulation of metabolic process;BP:positive regulation of reproductive process;BP:negative regulation of response to stimulus;BP:regulation of reproductive process;BP:regulation of response to stimulus;BP:developmental growth;BP:regulation of signal transduction;BP:response to wounding;BP:positive regulation of biological process;BP:negative regulation of biological process;BP:regulation of ce…	GO:0019222;GO:2000243;GO:0048585;GO:2000241;GO:0048583;GO:0048589;GO:0009966;GO:0009611;GO:0048518;GO:0048519;GO:0042127;GO:2000097;GO:0040007;GO:0060278;GO:0065008;GO:1901564;GO:0048870;GO:0019538;GO:0042246;GO:0051272;GO:0030193;GO:0030195;GO:0009893;GO:0022603;GO:0014812;GO:0006928;GO:0006807;GO:0050789;GO:0010646;GO:0070997;GO:1900046;GO:1900047;GO:0065007;GO:0065009;GO:0016477;GO:0048646;GO:…	K01348	PLAU	mmu05202;mmu05205;mmu05215;mmu04610;mmu05206;mmu04064	Transcriptional misregulation in cancer;Proteoglycans in cancer;Prostate cancer;Complement and coagulation cascades;MicroRNAs in cancer;NF-kappa B signaling pathway	COG5640	K:Transcription	PF00089.27;PF00051.19	Trypsin;Kringle	Trypsin;Kringle domain	plasma membrane	10	28	48.2	High
Q8BFV3	Dual specificity protein phosphatase 4 OS=Mus musculus OX=10090 GN=Dusp4 PE=2 SV=1	1.39544513458	0.480725402346	0.001029	up	yes	1.348	0.966	1	0.965	0.933	1.309	1.429	1.307	BP:negative regulation of transferase activity;BP:regulation of phosphate metabolic process;BP:regulation of primary metabolic process;BP:regulation of metabolic process;BP:protein dephosphorylation;BP:negative regulation of response to stimulus;BP:regulation of response to stimulus;BP:negative regulation of macromolecule metabolic process;BP:negative regulation of signal transduction;BP:regulati…	GO:0051348;GO:0019220;GO:0080090;GO:0019222;GO:0006470;GO:0048585;GO:0048583;GO:0010605;GO:0009968;GO:0009966;GO:0016311;GO:0044092;GO:0048519;GO:0060255;GO:0045859;GO:0042325;GO:0043407;GO:0042326;GO:1901564;GO:0019538;GO:0033673;GO:0009892;GO:0006807;GO:0071901;GO:0071900;GO:0050789;GO:0044267;GO:0044260;GO:0043549;GO:0065007;GO:0065009;GO:0048646;GO:0050790;GO:0050794;GO:0043412;GO:0036211;GO:…	K04459	DUSP, MKP	mmu04010	MAPK signaling pathway	COG2453	T:Signal transduction mechanisms	PF00782.21;PF00581.21;PF00102.28	DSPc;Rhodanese;Y_phosphatase	Dual specificity phosphatase, catalytic domain;Rhodanese-like domain;Protein-tyrosine phosphatase	nuclear	1	3	43.3	High
Q9DB30	Phosphorylase b kinase gamma catalytic chain, liver/testis isoform OS=Mus musculus OX=10090 GN=Phkg2 PE=2 SV=2	1.22157996146	0.288748301782	0.01156	up	yes	1.268	1.038	1	0.993	1.12	1.326	1.215	1.264	BP:metabolic process;BP:cellular biosynthetic process;BP:glucan biosynthetic process;BP:cellular macromolecule biosynthetic process;BP:generation of precursor metabolites and energy;BP:cellular polysaccharide biosynthetic process;BP:organic substance biosynthetic process;BP:cellular polysaccharide metabolic process;BP:cellular carbohydrate metabolic process;BP:carbohydrate biosynthetic process;BP…	GO:0008152;GO:0044249;GO:0009250;GO:0034645;GO:0006091;GO:0033692;GO:1901576;GO:0044264;GO:0044262;GO:0016051;GO:0071704;GO:0006112;GO:0006073;GO:0000271;GO:0009987;GO:0034637;GO:0009058;GO:0009059;GO:0008150;GO:0005975;GO:0055114;GO:0015980;GO:0044042;GO:0044238;GO:0044260;GO:0005977;GO:0005976;GO:0005978;GO:0044237;GO:0043170;GO:0005964;GO:1902911;GO:0110165;GO:1902494;GO:0061695;GO:1902554;GO:…	K00871	PHKG	mmu04922;mmu04910;mmu04020	Glucagon signaling pathway;Insulin signaling pathway;Calcium signaling pathway	ENOG410Y7VX	T:Signal transduction mechanisms	PF00069.26;PF07714.18	Pkinase;PK_Tyr_Ser-Thr	Protein kinase domain;Protein tyrosine and serine/threonine kinase	cytoplasmic	2	6	46.5	High
E9PY26	Bleomycin hydrolase (Fragment) OS=Mus musculus OX=10090 GN=Blmh PE=1 SV=1	1.21634615385	0.282553856553	0.02105	up	yes	1.265	1.04	1	1.076	1.044	1.262	1.168	1.365	BP:carboxylic acid metabolic process;BP:cellular amino acid catabolic process;BP:oxoacid metabolic process;BP:nitrogen compound metabolic process;BP:small molecule metabolic process;BP:small molecule catabolic process;BP:organic substance catabolic process;BP:homocysteine metabolic process;BP:cellular amino acid metabolic process;BP:response to toxic substance;BP:organic substance metabolic proce…	GO:0019752;GO:0009063;GO:0043436;GO:0006807;GO:0044281;GO:0044282;GO:1901575;GO:0050667;GO:0006520;GO:0009636;GO:0071704;GO:1901605;GO:1901606;GO:0009987;GO:0000098;GO:0000096;GO:0008150;GO:0008152;GO:0043418;GO:0042221;GO:0009056;GO:0044248;GO:1901565;GO:0044238;GO:1901564;GO:0006082;GO:0044273;GO:0046395;GO:0050896;GO:0042493;GO:0044237;GO:0006790;GO:0016054;GO:0005737;GO:0110165;GO:0005575;GO:…	K01372	BLMH, pepC	------	------	COG3579	E:Amino acid transport and metabolism	PF03051.16	Peptidase_C1_2	Peptidase C1-like family	cytoplasmic	1	74	20.9	High
Q8C693	Origin recognition complex subunit 4 OS=Mus musculus OX=10090 GN=Orc4 PE=2 SV=1	1.28984063745	0.367192828623	0.001123	up	yes	1.295	1.004	1	1.015	0.998	1.33	1.328	1.226	BP:cellular macromolecule biosynthetic process;BP:nucleic acid metabolic process;BP:cellular biosynthetic process;BP:organic substance biosynthetic process;BP:organic cyclic compound metabolic process;BP:nucleobase-containing compound metabolic process;BP:organic substance metabolic process;BP:DNA replication;BP:heterocycle metabolic process;BP:cellular process;BP:cellular aromatic compound metab…	GO:0034645;GO:0090304;GO:0044249;GO:1901576;GO:1901360;GO:0006139;GO:0071704;GO:0006260;GO:0046483;GO:0009987;GO:0006725;GO:0009058;GO:0009059;GO:0008150;GO:0008152;GO:0044238;GO:0044260;GO:0006270;GO:0034641;GO:0044237;GO:0043170;GO:0006807;GO:0006259;GO:0043229;GO:0043228;GO:0043227;GO:0043226;GO:0000808;GO:0005730;GO:0005634;GO:0005654;GO:0110165;GO:0005664;GO:0000781;GO:0098687;GO:0043231;GO:…	K02606	ORC4	mmu04110	Cell cycle	ENOG410XSK0	L:Replication, recombination and repair	PF14629.7;PF13191.7;PF00004.30;PF13401.7;PF01637.19;PF13173.7	ORC4_C;AAA_16;AAA;AAA_22;ATPase_2;AAA_14	Origin recognition complex;AAA ATPase domain;ATPase family associated with various cellular activities;AAA domain;ATPase domain predominantly from Archaea;AAA domain	nuclear	4	11	50	High
E9Q5F6	Polyubiquitin-C (Fragment) OS=Mus musculus OX=10090 GN=Ubc PE=1 SV=1	1.44668158091	0.53274741517	0.0002867	up	yes	1.358	0.9387	1	0.888	0.928	1.352	1.339	1.383	BP:protein localization;BP:regulation of phosphate metabolic process;BP:regulation of primary metabolic process;BP:regulation of metabolic process;BP:negative regulation of response to stimulus;BP:positive regulation of response to stimulus;BP:regulation of response to stimulus;BP:activation of protein kinase activity;BP:interstrand cross-link repair;BP:membrane organization;BP:nitrogen compound …	GO:0008104;GO:0019220;GO:0080090;GO:0019222;GO:0048585;GO:0048584;GO:0048583;GO:0032147;GO:0036297;GO:0061024;GO:0071705;GO:0042769;GO:0007165;GO:0007166;GO:0007167;GO:0090287;GO:1901362;GO:1905114;GO:0071840;GO:0019221;GO:0051716;GO:0010605;GO:0010604;GO:0006301;GO:0070727;GO:0009966;GO:0009967;GO:0070647;GO:0070646;GO:0075733;GO:0044419;GO:0032446;GO:0042981;GO:0019058;GO:0044093;GO:0016310;GO:…	K04551;K08770;K02977;K02927	UBB;UBC;RP-L40e, RPL40;RP-S27Ae, RPS27A	mmu04137;mmu05167;mmu04144;mmu03320;mmu03010;mmu05012	Mitophagy - animal;Kaposi sarcoma-associated herpesvirus infection;Endocytosis;PPAR signaling pathway;Ribosome;Parkinson disease	COG5272	S:Function unknown	PF00240.24;PF11976.9;PF14560.7;PF18396.2	ubiquitin;Rad60-SLD;Ubiquitin_2;TBK1_ULD	Ubiquitin family;Ubiquitin-2 like Rad60 SUMO-like;Ubiquitin-like domain;TANK binding kinase 1 ubiquitin-like domain	cytoplasmic	1	92	22.6	High
A0A1L1SSJ9	Dermatan-sulfate epimerase (Fragment) OS=Mus musculus OX=10090 GN=Dse PE=1 SV=1	1.25318940137	0.325604473537	0.0009387	up	yes	1.277	1.019	1	1.047	1.01	1.296	1.309	1.226	BP:chondroitin sulfate biosynthetic process;BP:dermatan sulfate metabolic process;BP:chondroitin sulfate metabolic process;BP:glycosaminoglycan metabolic process;BP:heparan sulfate proteoglycan metabolic process;BP:glycoprotein biosynthetic process;BP:carboxylic acid metabolic process;BP:mucopolysaccharide metabolic process;BP:cellular biosynthetic process;BP:nitrogen compound metabolic process;B…	GO:0030206;GO:0030205;GO:0030204;GO:0030203;GO:0030201;GO:0009101;GO:0019752;GO:1903510;GO:0044249;GO:0006807;GO:0044281;GO:0034645;GO:0044283;GO:1901576;GO:0044260;GO:0015012;GO:0009100;GO:0072330;GO:0071704;GO:0019538;GO:0044238;GO:0009987;GO:0032787;GO:0030166;GO:0009058;GO:0009059;GO:0008150;GO:0008152;GO:0043436;GO:0030208;GO:1901564;GO:0006082;GO:1901566;GO:0044272;GO:1901137;GO:1901135;GO:…	K01794	DSE	mmu01100;mmu00532	Metabolic pathways;Glycosaminoglycan biosynthesis - chondroitin sulfate / dermatan sulfate	ENOG410ZW1M	U:Intracellular trafficking, secretion, and vesicular transport	------	------	------	ER	1	12	20.8	Medium
Q9QZ34	T-complex polypeptide 1 (Fragment) OS=Mus musculus OX=10090 GN=Tcp-1 PE=4 SV=1	1.32482528107	0.40580210854	0.01522	up	yes	1.308	0.9873	1	1.05	0.912	1.213	1.439	1.272	MF:anion binding;MF:carbohydrate derivative binding;MF:molecular_function;MF:adenyl nucleotide binding;MF:purine ribonucleoside triphosphate binding;MF:organic cyclic compound binding;MF:nucleotide binding;MF:small molecule binding;MF:ribonucleotide binding;MF:adenyl ribonucleotide binding;MF:nucleoside phosphate binding;MF:purine ribonucleotide binding;MF:purine nucleotide binding;MF:ion binding…	GO:0043168;GO:0097367;GO:0003674;GO:0030554;GO:0035639;GO:0097159;GO:0000166;GO:0036094;GO:0032553;GO:0032559;GO:1901265;GO:0032555;GO:0017076;GO:0043167;GO:1901363;GO:0005524;GO:0005488	------	------	------	------	COG0459	O:Posttranslational modification, protein turnover, chaperones	PF00118.25	Cpn60_TCP1	TCP-1/cpn60 chaperonin family	cytoplasmic	1	49	14.4	High
Q8K009	Mitochondrial 10-formyltetrahydrofolate dehydrogenase OS=Mus musculus OX=10090 GN=Aldh1l2 PE=1 SV=2	1.2392578125	0.309476353841	5.419E-5	up	yes	1.269	1.024	1	1.031	1.042	1.261	1.269	1.278	BP:one-carbon metabolic process;BP:carboxylic acid metabolic process;BP:cellular catabolic process;BP:nitrogen compound metabolic process;BP:small molecule catabolic process;BP:tetrahydrofolate metabolic process;BP:organic cyclic compound metabolic process;BP:folic acid-containing compound catabolic process;BP:organonitrogen compound catabolic process;BP:10-formyltetrahydrofolate catabolic proces…	GO:0006730;GO:0019752;GO:0044248;GO:0006807;GO:0044282;GO:0046653;GO:1901360;GO:0009397;GO:1901565;GO:0009258;GO:0042219;GO:0071704;GO:0006760;GO:0046483;GO:0044270;GO:1901361;GO:0009987;GO:0006725;GO:1901575;GO:0046700;GO:0009058;GO:0008150;GO:0008152;GO:0043436;GO:0034641;GO:0009056;GO:0006575;GO:0043649;GO:0043648;GO:0042560;GO:1901564;GO:0006082;GO:0046395;GO:0016054;GO:0009256;GO:0044237;GO:…	K00289	ALDH1L	mmu00670	One carbon pool by folate	COG1012	J:Translation, ribosomal structure and biogenesis	PF00171.23;PF00551.20;PF02911.19	Aldedh;Formyl_trans_N;Formyl_trans_C	Aldehyde dehydrogenase family;Formyl transferase;Formyl transferase, C-terminal domain	mitochondrial	25	39	101.5	High
Q7TPS5	C2 domain-containing protein 5 OS=Mus musculus OX=10090 GN=C2cd5 PE=1 SV=2	1.20480769231	0.268802886293	0.006636	up	yes	1.253	1.04	1	1.056	1.063	1.266	1.185	1.308	BP:regulation of peptide transport;BP:regulation of intracellular protein transport;BP:protein localization;BP:positive regulation of intracellular transport;BP:regulation of transport;BP:regulation of intracellular transport;BP:vesicle fusion;BP:membrane fusion;BP:membrane organization;BP:signal transduction;BP:cell surface receptor signaling pathway;BP:enzyme linked receptor protein signaling p…	GO:0090087;GO:0033157;GO:0008104;GO:0032388;GO:0051049;GO:0032386;GO:0006906;GO:0061025;GO:0061024;GO:0007165;GO:0007166;GO:0007167;GO:0034764;GO:0007169;GO:0034762;GO:0051716;GO:0070727;GO:0048518;GO:0033036;GO:0031340;GO:0051050;GO:0045184;GO:0072657;GO:0043434;GO:0072659;GO:0010033;GO:0090174;GO:0010638;GO:0016050;GO:0010243;GO:0070887;GO:0046326;GO:0051222;GO:0051223;GO:0050789;GO:1990778;GO:…	------	------	------	------	ENOG410XQDE	S:Function unknown	PF00168.31	C2	C2 domain	cytoplasmic	2	2	111.6	High
Q8QZY7	Neuropilin OS=Mus musculus OX=10090 GN=Nrp2 PE=2 SV=1	1.20500481232	0.269038908028	0.04112	up	yes	1.252	1.039	1	1.031	1.087	1.362	1.263	1.131	BP:axon extension;BP:developmental growth;BP:developmental cell growth;BP:cranial nerve structural organization;BP:signal transduction;BP:cell surface receptor signaling pathway;BP:ventral trunk neural crest cell migration;BP:trunk neural crest cell migration;BP:cellular response to stimulus;BP:neuron projection guidance;BP:taxis;BP:sensory neuron axon guidance;BP:animal organ development;BP:hypo…	GO:0048675;GO:0048589;GO:0048588;GO:0021604;GO:0007165;GO:0007166;GO:0036486;GO:0036484;GO:0051716;GO:0097485;GO:0042330;GO:0097374;GO:0048513;GO:0021855;GO:0021856;GO:1901166;GO:1990138;GO:0061548;GO:0061549;GO:0001755;GO:0010033;GO:0071526;GO:0048646;GO:0060411;GO:1903375;GO:0021828;GO:0061551;GO:0061550;GO:0006928;GO:1904835;GO:0097490;GO:0016049;GO:0065007;GO:0016477;GO:0009887;GO:0034097;GO:…	------	------	------	------	ENOG410ZPIE	U:Intracellular trafficking, secretion, and vesicular transport	PF00431.21;PF00754.26;PF11980.9;PF00629.24	CUB;F5_F8_type_C;DUF3481;MAM	CUB domain;F5/8 type C domain;C-terminal domain of neuropilin glycoprotein;MAM domain, meprin/A5/mu	plasma membrane	3	5	104	High
F6S742	RING-type E3 ubiquitin transferase (Fragment) OS=Mus musculus OX=10090 GN=Mkrn1 PE=1 SV=1	1.20636451302	0.270665895353	0.005706	up	yes	1.251	1.037	1	1.061	1.05	1.19	1.311	1.252	BP:nitrogen compound metabolic process;BP:cellular response to chemical stimulus;BP:protein polyubiquitination;BP:cellular response to stimulus;BP:cellular response to leukemia inhibitory factor;BP:cellular macromolecule metabolic process;BP:organic substance metabolic process;BP:protein modification by small protein conjugation or removal;BP:cellular response to organic substance;BP:protein modi…	GO:0006807;GO:0070887;GO:0000209;GO:0051716;GO:1990830;GO:0044260;GO:0071704;GO:0070647;GO:0071310;GO:0032446;GO:0034097;GO:0044267;GO:0009987;GO:0006464;GO:0043412;GO:0036211;GO:0008150;GO:0008152;GO:1990823;GO:0042221;GO:0010033;GO:0044238;GO:1901564;GO:0019538;GO:0050896;GO:0044237;GO:0043170;GO:0016567;GO:0071345;GO:0003674;GO:0005488;GO:0019787;GO:0043169;GO:0061630;GO:0043167;GO:0016740;GO:…	K15687	MKRN	------	------	ENOG410XRM0	O:Posttranslational modification, protein turnover, chaperones	PF18044.2;PF18345.2;PF16131.6;PF00642.25;PF00097.26;PF13445.7;PF14608.7	zf-CCCH_4;zf_CCCH_4;Torus;zf-CCCH;zf-C3HC4;zf-RING_UBOX;zf-CCCH_2	CCCH-type zinc finger;Zinc finger domain;Torus domain;Zinc finger C-x8-C-x5-C-x3-H type;Zinc finger, C3HC4 type;RING-type zinc-finger;RNA-binding, Nab2-type zinc finger	cytoplasmic	2	12	38	High
Q8BYA0	Tubulin-specific chaperone D OS=Mus musculus OX=10090 GN=Tbcd PE=1 SV=1	1.25098425197	0.323063628233	0.0001575	up	yes	1.271	1.016	1	1.027	1.02	1.285	1.29	1.238	BP:negative regulation of microtubule polymerization or depolymerization;BP:cellular component assembly;BP:protein folding;BP:regulation of organelle organization;BP:macromolecular complex subunit organization;BP:adherens junction organization;BP:regulation of cell adhesion;BP:cell junction organization;BP:negative regulation of cellular component organization;BP:regulation of cellular component …	GO:0031111;GO:0022607;GO:0006457;GO:0033043;GO:0043933;GO:0034332;GO:0030155;GO:0034330;GO:0051129;GO:0051128;GO:0007162;GO:0031113;GO:0007043;GO:0034622;GO:0032886;GO:0009653;GO:0050789;GO:0007049;GO:0031115;GO:0007021;GO:0007023;GO:0000904;GO:0000902;GO:0032272;GO:0051493;GO:0016043;GO:0065003;GO:0034333;GO:0065007;GO:0071840;GO:0120193;GO:0120192;GO:0048519;GO:0010812;GO:0032271;GO:0032502;GO:…	K21767	TBCD	------	------	COG5234;COG5234	O:Posttranslational modification, protein turnover, chaperones;Z:Cytoskeleton	PF12612.9	TFCD_C	Tubulin folding cofactor D C terminal	cytoplasmic	19	21	133.2	High
O35405	5'-3' exonuclease PLD3 OS=Mus musculus OX=10090 GN=Pld3 PE=1 SV=1	1.21083172147	0.275998376618	0.00399	up	yes	1.252	1.034	1	1.067	1.036	1.283	1.283	1.19	BP:inflammatory response;BP:regulation of metabolic process;BP:regulation of response to external stimulus;BP:cell differentiation;BP:regulation of response to stimulus;BP:striated muscle cell differentiation;BP:regulation of biological process;BP:immune system process;BP:response to external biotic stimulus;BP:cellular developmental process;BP:regulation of inflammatory response;BP:interspecies …	GO:0006954;GO:0019222;GO:0032101;GO:0030154;GO:0048583;GO:0051146;GO:0050789;GO:0002376;GO:0043207;GO:0048869;GO:0050727;GO:0044419;GO:0060255;GO:0065007;GO:0031347;GO:0010468;GO:0032502;GO:0014902;GO:0045087;GO:0009987;GO:0006952;GO:0006950;GO:0008150;GO:0051239;GO:0006955;GO:0051707;GO:1900015;GO:0009607;GO:0009605;GO:0080134;GO:0001817;GO:0098542;GO:0042692;GO:0050896;GO:0098588;GO:0031974;GO:…	K16860	PLD3_4	mmu00564;mmu00565;mmu01100	Glycerophospholipid metabolism;Ether lipid metabolism;Metabolic pathways	ENOG410XQZ4	K:Transcription	PF13918.7;PF13091.7;PF00614.23	PLDc_3;PLDc_2;PLDc	PLD-like domain;PLD-like domain;Phospholipase D Active site motif	Golgi apparatus	4	13	54.4	High
H3BJB4	RING finger protein 141 OS=Mus musculus OX=10090 GN=Rnf141 PE=1 SV=1	1.21165048544	0.276973596792	0.04921	up	yes	1.248	1.03	1	0.989	1.102	1.252	1.126	1.365	BP:regulation of primary metabolic process;BP:regulation of metabolic process;BP:regulation of cellular biosynthetic process;BP:regulation of cellular metabolic process;BP:nitrogen compound metabolic process;BP:regulation of biological process;BP:cellular protein metabolic process;BP:cellular macromolecule metabolic process;BP:protein ubiquitination;BP:regulation of cellular macromolecule biosynt…	GO:0080090;GO:0019222;GO:0031326;GO:0031323;GO:0006807;GO:0050789;GO:0044267;GO:0044260;GO:0016567;GO:2000112;GO:0019219;GO:0051865;GO:0065007;GO:0010468;GO:0060255;GO:0009987;GO:0009889;GO:1903506;GO:0050794;GO:0071704;GO:0043412;GO:0036211;GO:0008150;GO:0051171;GO:0008152;GO:2001141;GO:0070647;GO:0044238;GO:1901564;GO:0032446;GO:0019538;GO:0051252;GO:0044237;GO:0043170;GO:0006355;GO:0010556;GO:…	------	------	------	------	ENOG410XRM0	S:Function unknown	------	------	------	cytoplasmic	1	4	19.8	High
B7XGC0	Protein phosphatase 2C eta-2 OS=Mus musculus OX=10090 GN=Ppm1m PE=2 SV=1	1.20542635659	0.269543514707	0.003645	up	yes	1.244	1.032	1	1.065	1.031	1.244	1.294	1.193	MF:hydrolase activity;MF:phosphatase activity;MF:catalytic activity, acting on a protein;MF:protein serine/threonine phosphatase activity;MF:phosphoprotein phosphatase activity;MF:phosphoric ester hydrolase activity;MF:catalytic activity;MF:molecular_function;MF:hydrolase activity, acting on ester bonds;	GO:0016787;GO:0016791;GO:0140096;GO:0004722;GO:0004721;GO:0042578;GO:0003824;GO:0003674;GO:0016788	K17507	PPM1M, PP2CE	------	------	ENOG410XP4B	U:Intracellular trafficking, secretion, and vesicular transport	PF00481.22;PF07228.13	PP2C;SpoIIE	Protein phosphatase 2C;Stage II sporulation protein E	mitochondrial	1	3	51.2	High
Q4VBD6	Mbd6 protein (Fragment) OS=Mus musculus OX=10090 GN=Mbd6 PE=2 SV=1	1.28351913227	0.360104801035	0.004848	up	yes	1.278	0.9957	1	1.049	0.938	1.354	1.229	1.252	CC:intracellular organelle;CC:membrane-bounded organelle;CC:nucleus;CC:organelle;CC:nucleoplasm;CC:cellular anatomical entity;CC:host intracellular membrane-bounded organelle;CC:host cell part;CC:host intracellular part;CC:host intracellular organelle;CC:fibrillar center;CC:host cell nucleus;CC:chromosomal region;CC:host;CC:intracellular membrane-bounded organelle;CC:chromocenter;CC:cellular_comp…	GO:0043229;GO:0043227;GO:0005634;GO:0043226;GO:0005654;GO:0110165;GO:0033648;GO:0033643;GO:0033646;GO:0033647;GO:0001650;GO:0042025;GO:0098687;GO:0018995;GO:0043231;GO:0010369;GO:0005575;GO:0003674;GO:0005488;GO:0003676;GO:0003677;GO:1901363;GO:0097159;GO:0003682	------	------	------	------	ENOG4111KTI	S:Function unknown	------	------	------	nuclear	1	3	97.6	High
P21300	Aldo-keto reductase family 1 member B7 OS=Mus musculus OX=10090 GN=Akr1b7 PE=1 SV=4	1.22843137255	0.296817262463	0.008116	up	yes	1.253	1.02	1	0.969	1.092	1.204	1.248	1.308	BP:organic substance metabolic process;BP:lipid metabolic process;BP:cellular process;BP:biological_process;BP:metabolic process;BP:cellular lipid metabolic process;BP:primary metabolic process;BP:cellular metabolic process;CC:intracellular organelle;CC:membrane-bounded organelle;CC:organelle;CC:mitochondrion;CC:cellular anatomical entity;CC:intracellular membrane-bounded organelle;CC:cytosol;CC:…	GO:0071704;GO:0006629;GO:0009987;GO:0008150;GO:0008152;GO:0044255;GO:0044238;GO:0044237;GO:0043229;GO:0043227;GO:0043226;GO:0005739;GO:0110165;GO:0043231;GO:0005829;GO:0005575;GO:0004033;GO:0008106;GO:0004032;GO:0003674;GO:0016491;GO:0003824;GO:0016614;GO:0016616	K00011	AKR1B	mmu00052;mmu00051;mmu00040;mmu01100;mmu00790;mmu00561	Galactose metabolism;Fructose and mannose metabolism;Pentose and glucuronate interconversions;Metabolic pathways;Folate biosynthesis;Glycerolipid metabolism	COG0656	S:Function unknown	PF00248.22	Aldo_ket_red	Aldo/keto reductase family	cytoplasmic	2	19	36	High
E9Q3Q6	Activated leukocyte cell adhesion molecule OS=Mus musculus OX=10090 GN=Alcam PE=1 SV=1	1.22309197652	0.290532898612	9.613E-5	up	yes	1.25	1.022	1	1.023	1.042	1.26	1.255	1.234	CC:cellular_component;CC:integral component of membrane;CC:cellular anatomical entity;CC:intrinsic component of membrane;	GO:0005575;GO:0016021;GO:0110165;GO:0031224	------	------	------	------	ENOG410ZWU9	U:Intracellular trafficking, secretion, and vesicular transport	PF13927.7;PF08205.13;PF13895.7;PF07679.17;PF07686.18	Ig_3;C2-set_2;Ig_2;I-set;V-set	Immunoglobulin domain;CD80-like C2-set immunoglobulin domain;Immunoglobulin domain;Immunoglobulin I-set domain;Immunoglobulin V-set domain	plasma membrane	13	30	63.6	High
Q9QWX2	Apoptosis regulator Bcl-X (Fragment) OS=Mus musculus OX=10090 GN=Bcl2l1 PE=1 SV=1	1.20934761441	0.274228991902	0.006247	up	yes	1.242	1.027	1	1.047	1.035	1.319	1.206	1.202	BP:negative regulation of apoptotic signaling pathway;BP:regulation of extrinsic apoptotic signaling pathway;BP:negative regulation of extrinsic apoptotic signaling pathway;BP:regulation of biological quality;BP:regulation of apoptotic signaling pathway;BP:negative regulation of response to stimulus;BP:regulation of response to stimulus;BP:membrane organization;BP:negative regulation of response …	GO:2001234;GO:2001236;GO:2001237;GO:0065008;GO:2001233;GO:0048585;GO:0048583;GO:0061024;GO:1903573;GO:0007006;GO:0007005;GO:0043200;GO:0051716;GO:0045786;GO:0009968;GO:0039526;GO:0009966;GO:0043067;GO:0044419;GO:0051817;GO:0048519;GO:0019050;GO:0019054;GO:1902229;GO:0033668;GO:0060548;GO:2001021;GO:2001020;GO:0051701;GO:0010033;GO:1903827;GO:0032880;GO:0010243;GO:0042391;GO:0052433;GO:1902230;GO:…	K04570	BCL2L1, bcl-xL	mmu05200;mmu05202;mmu05225;mmu05222;mmu05220;mmu05170;mmu04621;mmu04140;mmu04215;mmu04210;mmu04064;mmu05014;mmu05212;mmu04115;mmu04137;mmu05166;mmu04014;mmu05162;mmu05145;mmu05168;mmu04151;mmu04630;mmu01521;mmu01524	Pathways in cancer;Transcriptional misregulation in cancer;Hepatocellular carcinoma;Small cell lung cancer;Chronic myeloid leukemia;Human immunodeficiency virus 1 infection;NOD-like receptor signaling pathway;Autophagy - animal;Apoptosis - multiple species;Apoptosis;NF-kappa B signaling pathway;Amyotrophic lateral sclerosi;Pancreatic cancer;p53 signaling pathway;Mitophagy - animal;Human T-cell le…	ENOG41123S0	S:Function unknown	PF00452.20;PF02180.18	Bcl-2;BH4	Apoptosis regulator proteins, Bcl-2 family;Bcl-2 homology region 4	cytoplasmic	2	10	21.1	High
Q3UJK4	GTP-binding protein 2 OS=Mus musculus OX=10090 GN=Gtpbp2 PE=1 SV=1	1.26853707415	0.343165684091	0.0002102	up	yes	1.266	0.998	1	1.002	0.992	1.249	1.242	1.307	BP:regulation of primary metabolic process;BP:regulation of metabolic process;BP:organic cyclic compound metabolic process;BP:organic cyclic compound catabolic process;BP:negative regulation of macromolecule metabolic process;BP:posttranscriptional regulation of gene expression;BP:negative regulation of biological process;BP:regulation of macromolecule metabolic process;BP:heterocycle metabolic p…	GO:0080090;GO:0019222;GO:1901360;GO:1901361;GO:0010605;GO:0010608;GO:0048519;GO:0060255;GO:0046483;GO:0019439;GO:0009892;GO:0010629;GO:0006807;GO:0050789;GO:1901576;GO:1901575;GO:0044265;GO:0044260;GO:0065007;GO:0009889;GO:0046700;GO:0008150;GO:0008152;GO:0034655;GO:0050794;GO:0016070;GO:0016071;GO:0070966;GO:0044270;GO:0010556;GO:0044248;GO:0044249;GO:0034641;GO:0034645;GO:0006139;GO:0051246;GO:…	------	------	------	------	COG5258	S:Function unknown	PF00009.28	GTP_EFTU	Elongation factor Tu GTP binding domain	cytoplasmic	11	24	65.7	High
Q8WTY4	Anamorsin OS=Mus musculus OX=10090 GN=Ciapin1 PE=1 SV=1	1.32723347384	0.408422177729	0.01356	up	yes	1.291	0.9727	1	0.941	0.977	1.324	1.15	1.398	BP:cellular component assembly;BP:anatomical structure development;BP:cell death;BP:regulation of cell death;BP:cellular component organization or biogenesis;BP:cellular component organization;BP:regulation of apoptotic process;BP:regulation of biological process;BP:regulation of programmed cell death;BP:negative regulation of apoptotic process;BP:biological regulation;BP:hematopoietic or lymphoi…	GO:0022607;GO:0048856;GO:0008219;GO:0010941;GO:0071840;GO:0016043;GO:0042981;GO:0050789;GO:0043067;GO:0043066;GO:0065007;GO:0048534;GO:0043069;GO:0032502;GO:0006915;GO:0060548;GO:0009987;GO:0016226;GO:0012501;GO:0031163;GO:0008150;GO:0008152;GO:0048519;GO:0050794;GO:0048513;GO:0044237;GO:0006790;GO:0030097;GO:0048523;GO:0031970;GO:0031974;GO:0043229;GO:0043228;GO:0043227;GO:0043226;GO:0005737;GO:…	K22746	CIAPIN1, DRE2	------	------	COG5636	S:Function unknown	PF05093.14;PF13847.7	CIAPIN1;Methyltransf_31	Cytokine-induced anti-apoptosis inhibitor 1, Fe-S biogenesis;Methyltransferase domain	cytoplasmic	10	47	33.4	High
A0A0A0MQD4	RIKEN cDNA 9530068E07 gene OS=Mus musculus OX=10090 GN=9530068E07Rik PE=1 SV=1	1.29271012876	0.370398808266	3.902E-6	up	yes	1.275	0.9863	1	0.976	0.983	1.268	1.274	1.282	CC:cellular_component;CC:integral component of membrane;CC:cellular anatomical entity;CC:intrinsic component of membrane;	GO:0005575;GO:0016021;GO:0110165;GO:0031224	------	------	------	------	ENOG410XUUR	S:Function unknown	PF17818.2	KCT2	Keratinocyte-associated gene product	Golgi apparatus	1	5	27.3	High
Q3UGC1	Uncharacterized protein OS=Mus musculus OX=10090 GN=Strip1 PE=2 SV=1	1.20585365854	0.270054833512	7.562E-5	up	yes	1.236	1.025	1	1.037	1.038	1.239	1.235	1.233	BP:regulation of cell morphogenesis;BP:regulation of anatomical structure morphogenesis;BP:actin cytoskeleton organization;BP:regulation of biological process;BP:cellular component organization or biogenesis;BP:cellular component organization;BP:biological regulation;BP:actin filament-based process;BP:regulation of developmental process;BP:cellular process;BP:biological_process;BP:organelle organ…	GO:0022604;GO:0022603;GO:0030036;GO:0050789;GO:0071840;GO:0016043;GO:0065007;GO:0030029;GO:0050793;GO:0009987;GO:0008150;GO:0006996;GO:0007010;GO:0030866;GO:0030865;GO:0043229;GO:0043227;GO:0005634;GO:0043226;GO:0110165;GO:0043231;GO:0005829;GO:0005575;GO:0019899;GO:0031267;GO:0051020;GO:0003674;GO:0005488;GO:0017016;GO:0019901;GO:0019900;GO:0017048;GO:0005515	------	------	------	------	ENOG410XRAB	S:Function unknown	PF11882.9;PF07923.14	DUF3402;N1221	Domain of unknown function;N1221-like protein	nuclear	13	27	95.6	High
Q0VGM9	Regulator of telomere elongation helicase 1 OS=Mus musculus OX=10090 GN=Rtel1 PE=1 SV=2	1.22704837117	0.295192122251	0.006017	up	yes	1.243	1.013	1	0.97	1.068	1.28	1.179	1.271	BP:regulation of primary metabolic process;BP:regulation of metabolic process;BP:anatomical structure homeostasis;BP:negative regulation of response to stimulus;BP:regulation of telomere maintenance in response to DNA damage;BP:negative regulation of telomere maintenance in response to DNA damage;BP:organic cyclic compound metabolic process;BP:cellular response to stimulus;BP:negative regulation …	GO:0080090;GO:0019222;GO:0060249;GO:0048585;GO:1904505;GO:1904506;GO:1901360;GO:0051716;GO:0010605;GO:0010604;GO:0048518;GO:0048519;GO:0031297;GO:0019725;GO:0032392;GO:0051054;GO:0051053;GO:0051052;GO:0006281;GO:0060255;GO:0048583;GO:2001021;GO:2001020;GO:0046483;GO:0045910;GO:0010638;GO:0033554;GO:0071103;GO:0009892;GO:0009893;GO:0010639;GO:0006807;GO:1904358;GO:0050789;GO:0044260;GO:0016043;GO:…	K11136	RTEL1	------	------	COG1199	L:Replication, recombination and repair	PF06733.16;PF13307.7;PF04851.16;PF16545.6	DEAD_2;Helicase_C_2;ResIII;CCM2_C	DEAD_2;Helicase C-terminal domain;Type III restriction enzyme, res subunit;Cerebral cavernous malformation protein, harmonin-homology	nuclear	1	1	133.7	High
Q3UZ18	Little elongation complex subunit 2 OS=Mus musculus OX=10090 GN=Ice2 PE=1 SV=2	1.39339912979	0.478608567407	0.03281	up	yes	1.313	0.9423	1	0.919	0.908	1.42	1.089	1.43	BP:regulation of primary metabolic process;BP:regulation of metabolic process;BP:organic cyclic compound biosynthetic process;BP:organic cyclic compound metabolic process;BP:positive regulation of macromolecule metabolic process;BP:organic substance metabolic process;BP:positive regulation of biological process;BP:transcription from RNA polymerase III promoter;BP:regulation of macromolecule metab…	GO:0080090;GO:0019222;GO:1901362;GO:1901360;GO:0010604;GO:0071704;GO:0048518;GO:0006383;GO:0060255;GO:2001141;GO:0046483;GO:0019438;GO:0009893;GO:0009891;GO:0006807;GO:0050789;GO:0097659;GO:1901576;GO:0044260;GO:0065007;GO:0006366;GO:0018130;GO:0009889;GO:0050794;GO:0008150;GO:0008152;GO:0034654;GO:0009301;GO:0016070;GO:0044271;GO:0006355;GO:0010557;GO:0010556;GO:0006351;GO:0006359;GO:0032774;GO:…	------	------	------	------	ENOG410Y4F7	S:Function unknown	PF10505.10	NARG2_C	NMDA receptor-regulated gene protein 2 C-terminus	nuclear	2	4	109.8	High
Q9DBL9	1-acylglycerol-3-phosphate O-acyltransferase ABHD5 OS=Mus musculus OX=10090 GN=Abhd5 PE=1 SV=1	1.32926450812	0.410628212653	0.004157	up	yes	1.285	0.9667	1	1.007	0.893	1.224	1.272	1.359	BP:regulation of primary metabolic process;BP:regulation of metabolic process;BP:small molecule metabolic process;BP:cellular developmental process;BP:negative regulation of sequestering of triglyceride;BP:positive regulation of lipid metabolic process;BP:positive regulation of molecular function;BP:positive regulation of biological process;BP:negative regulation of biological process;BP:monocarb…	GO:0080090;GO:0019222;GO:0044281;GO:0048869;GO:0010891;GO:0045834;GO:0044093;GO:0048518;GO:0048519;GO:0032787;GO:0043436;GO:0046486;GO:0048878;GO:0010883;GO:0019637;GO:0010889;GO:0010888;GO:0009896;GO:0009894;GO:0009893;GO:0050789;GO:1901576;GO:0051345;GO:0065007;GO:0065009;GO:0065008;GO:0006629;GO:0050790;GO:0050794;GO:0008150;GO:0008152;GO:0090407;GO:0051336;GO:0008654;GO:0061365;GO:0060193;GO:…	K13699	ABHD5, CGI-58	mmu04923	Regulation of lipolysis in adipocytes	COG0596	O:Posttranslational modification, protein turnover, chaperones	PF00561.21;PF12697.8;PF12146.9	Abhydrolase_1;Abhydrolase_6;Hydrolase_4	alpha/beta hydrolase fold;Alpha/beta hydrolase family;Serine aminopeptidase, S33	cytoplasmic	3	19	39.1	High
G3X8X6	Sialoadhesin OS=Mus musculus OX=10090 GN=Siglec1 PE=1 SV=1	1.24987471184	0.321783485551	0.001349	up	yes	1.247	0.9977	1	0.994	0.999	1.269	1.286	1.185	BP:positive regulation of apoptotic signaling pathway;BP:regulation of extrinsic apoptotic signaling pathway;BP:regulation of apoptotic signaling pathway;BP:regulation of T cell apoptotic process;BP:positive regulation of lymphocyte apoptotic process;BP:positive regulation of response to stimulus;BP:positive regulation of extrinsic apoptotic signaling pathway;BP:positive regulation of T cell apop…	GO:2001235;GO:2001236;GO:2001233;GO:0070232;GO:0070230;GO:0048584;GO:2001238;GO:0070234;GO:0023056;GO:0023051;GO:0010942;GO:0010647;GO:0010646;GO:0042981;GO:0050789;GO:0010941;GO:0009966;GO:0009967;GO:0043065;GO:0043067;GO:0065007;GO:0048518;GO:0022610;GO:0043068;GO:0070228;GO:0009987;GO:0048583;GO:0006810;GO:0050794;GO:0008150;GO:0007155;GO:0051234;GO:0051179;GO:2000108;GO:0006897;GO:0016192;GO:…	K06548	SN, SIGLEC1, CD169	mmu04514	Cell adhesion molecule	ENOG410ZJZH	U:Intracellular trafficking, secretion, and vesicular transport	PF13895.7;PF13927.7;PF07679.17;PF00047.26;PF07686.18;PF16680.6;PF08205.13	Ig_2;Ig_3;I-set;ig;V-set;Ig_4;C2-set_2	Immunoglobulin domain;Immunoglobulin domain;Immunoglobulin I-set domain;Immunoglobulin domain;Immunoglobulin V-set domain;T-cell surface glycoprotein CD3 delta chain;CD80-like C2-set immunoglobulin domain	plasma membrane	14	14	183.5	High
F7CUP3	Amidohydrolase domain-containing protein 2 OS=Mus musculus OX=10090 GN=Amdhd2 PE=1 SV=2	1.22840119166	0.29678181697	8.686E-5	up	yes	1.237	1.007	1	0.997	1.024	1.253	1.244	1.215	------	------	------	------	------	------	COG1820	G:Carbohydrate transport and metabolism	PF01979.21	Amidohydro_1	Amidohydrolase family	mitochondrial	8	30	47.1	High
F8WI14	Extracellular matrix protein 1 OS=Mus musculus OX=10090 GN=Ecm1 PE=1 SV=1	1.30144719286	0.380116774554	0.001904	up	yes	1.268	0.9743	1	0.999	0.924	1.331	1.245	1.229	BP:cellular process;BP:regulation of cellular process;BP:biological regulation;BP:signal transduction;BP:biological_process;BP:regulation of biological process;CC:extracellular space;CC:cellular_component;CC:cellular anatomical entity;	GO:0009987;GO:0050794;GO:0065007;GO:0007165;GO:0008150;GO:0050789;GO:0005615;GO:0005575;GO:0110165	------	------	------	------	ENOG4111TGN	O:Posttranslational modification, protein turnover, chaperones	PF05782.12	ECM1	Extracellular matrix protein 1	extracellular	2	4	62.7	High
Q99LS3	Phosphoserine phosphatase OS=Mus musculus OX=10090 GN=Psph PE=1 SV=1	1.29009193054	0.367473874184	1.703E-5	up	yes	1.263	0.979	1	0.977	0.96	1.26	1.265	1.264	BP:response to testosterone;BP:organonitrogen compound biosynthetic process;BP:response to extracellular stimulus;BP:cellular amino acid metabolic process;BP:dephosphorylation;BP:carboxylic acid metabolic process;BP:organic acid biosynthetic process;BP:embryo development;BP:embryo development ending in birth or egg hatching;BP:small molecule biosynthetic process;BP:organic substance biosynthetic …	GO:0033574;GO:1901566;GO:0009991;GO:0006520;GO:0016311;GO:0019752;GO:0016053;GO:0009790;GO:0009792;GO:0044283;GO:1901576;GO:0009069;GO:0007275;GO:0014070;GO:0001701;GO:0006563;GO:0033993;GO:1901654;GO:0009612;GO:0071704;GO:0043009;GO:1901605;GO:0032502;GO:0032501;GO:0044238;GO:0009987;GO:0009058;GO:0006564;GO:0008150;GO:0008152;GO:0043436;GO:0042221;GO:0009070;GO:0010033;GO:0008652;GO:1901700;GO:…	K01079	serB, PSPH	mmu01100;mmu01200;mmu01230;mmu00260	Metabolic pathways;Carbon metabolism;Biosynthesis of amino acids;Glycine, serine and threonine metabolism	COG0560	E:Amino acid transport and metabolism	PF00702.27;PF12710.8	Hydrolase;HAD	haloacid dehalogenase-like hydrolase;haloacid dehalogenase-like hydrolase	cytoplasmic	9	57	25.1	High
P28741	Kinesin-like protein KIF3A OS=Mus musculus OX=10090 GN=Kif3a PE=1 SV=2	1.22343594836	0.290938572688	0.002054	up	yes	1.232	1.007	1	0.958	1.063	1.227	1.248	1.221	BP:regulation of peptide transport;BP:regulation of intracellular protein transport;BP:protein localization;BP:regulation of transport;BP:regulation of intracellular transport;BP:axo-dendritic transport;BP:cell surface receptor signaling pathway;BP:cilium movement;BP:positive regulation of receptor-mediated endocytosis;BP:cellular component organization or biogenesis;BP:determination of left/righ…	GO:0090087;GO:0033157;GO:0008104;GO:0051049;GO:0032386;GO:0008088;GO:0007166;GO:0003341;GO:0048260;GO:0071840;GO:0007368;GO:0001822;GO:0048513;GO:0048518;GO:0033036;GO:0042127;GO:0099111;GO:0061351;GO:0051050;GO:0045184;GO:0090316;GO:0010970;GO:1905128;GO:0003002;GO:1905126;GO:0097485;GO:1902414;GO:0048872;GO:0051272;GO:1905515;GO:0044782;GO:0007165;GO:0022604;GO:0022607;GO:0022603;GO:0006928;GO:…	K10394	KIF3A	mmu04340	Hedgehog signaling pathway	COG5059	U:Intracellular trafficking, secretion, and vesicular transport	PF00225.24;PF16796.6	Kinesin;Microtub_bd	Kinesin motor domain;Microtubule binding	nuclear	6	12	80.1	High
D3YUI2	Myocardin-related transcription factor A OS=Mus musculus OX=10090 GN=Mrtfa PE=1 SV=2	1.22067594433	0.287680255565	0.0009309	up	yes	1.228	1.006	1	1.051	0.968	1.214	1.239	1.231	------	------	------	------	------	------	ENOG41101AM	E:Amino acid transport and metabolism	PF02755.16;PF02037.28	RPEL;SAP	RPEL repeat;SAP domain	cytoplasmic	4	8	103.9	High
Q8K078	Solute carrier organic anion transporter family member 4A1 OS=Mus musculus OX=10090 GN=Slco4a1 PE=1 SV=2	1.26605504587	0.340340132001	3.047E-5	up	yes	1.242	0.981	1	0.978	0.965	1.233	1.237	1.256	BP:anion transport;BP:thyroid hormone metabolic process;BP:organic cyclic compound metabolic process;BP:hormone metabolic process;BP:organic substance metabolic process;BP:biological regulation;BP:organic substance transport;BP:regulation of biological quality;BP:cellular process;BP:ion transport;BP:transport;BP:cellular aromatic compound metabolic process;BP:organic anion transport;BP:regulation…	GO:0006820;GO:0042403;GO:1901360;GO:0042445;GO:0071704;GO:0065007;GO:0071702;GO:0065008;GO:0009987;GO:0006811;GO:0006810;GO:0006725;GO:0015711;GO:0010817;GO:0008150;GO:0008152;GO:0018958;GO:0051234;GO:0043252;GO:0051179;GO:1901564;GO:0006575;GO:0044237;GO:0006807;GO:1901615;GO:0005887;GO:0031226;GO:0031224;GO:0005575;GO:0110165;GO:0016021;GO:0003674;GO:0008509;GO:0022804;GO:0015291;GO:0005215;GO:…	K14354	SLCO4A	------	------	ENOG410XRSF	P:Inorganic ion transport and metabolism	PF03137.21;PF07690.17;PF07648.16	OATP;MFS_1;Kazal_2	Organic Anion Transporter Polypeptide;Major Facilitator Superfamily;Kazal-type serine protease inhibitor domain	cytoplasmic	5	10	77.6	High
P10605	Cathepsin B OS=Mus musculus OX=10090 GN=Ctsb PE=1 SV=2	1.23541247485	0.304992803808	0.0001741	up	yes	1.228	0.994	1	0.972	1.01	1.225	1.252	1.207	BP:organic cyclic compound metabolic process;BP:hormone metabolic process;BP:cellular response to stimulus;BP:response to thyroid hormone;BP:cellular response to thyroid hormone stimulus;BP:cellular developmental process;BP:interspecies interaction between organisms;BP:epithelial cell differentiation;BP:negative regulation of biological process;BP:negative regulation of cell death;BP:developmenta…	GO:1901360;GO:0042445;GO:0051716;GO:0097066;GO:0097067;GO:0048869;GO:0044419;GO:0030855;GO:0048519;GO:0060548;GO:0003006;GO:0051701;GO:0010033;GO:0006575;GO:1901564;GO:0019538;GO:0046718;GO:0065009;GO:0006590;GO:0006807;GO:0065007;GO:0065008;GO:0009719;GO:0050790;GO:0009888;GO:0050794;GO:0008150;GO:0008152;GO:0051603;GO:0050896;GO:0030574;GO:1901615;GO:0030154;GO:0042403;GO:0070887;GO:0032963;GO:…	K01363	CTSB	mmu04621;mmu04142;mmu04140;mmu04612;mmu04210;mmu04924	NOD-like receptor signaling pathway;Lysosome;Autophagy - animal;Antigen processing and presentation;Apoptosis;Renin secretion	COG4870	O:Posttranslational modification, protein turnover, chaperones	PF00112.24;PF08127.14	Peptidase_C1;Propeptide_C1	Papain family cysteine protease;Peptidase family C1 propeptide	lysosomal	8	54	37.3	High
Q61712	DnaJ homolog subfamily C member 1 OS=Mus musculus OX=10090 GN=Dnajc1 PE=1 SV=1	1.20874751491	0.273512923638	0.005423	up	yes	1.216	1.006	1	1.07	0.947	1.242	1.212	1.193	BP:regulation of peptide transport;BP:regulation of biosynthetic process;BP:regulation of secretion;BP:regulation of protein metabolic process;BP:regulation of transport;BP:regulation of secretion by cell;BP:protein folding;BP:regulation of protein transport;BP:regulation of protein localization;BP:regulation of cellular amide metabolic process;BP:regulation of protein secretion;BP:regulation of …	GO:0090087;GO:0009889;GO:0051046;GO:0051246;GO:0051049;GO:1903530;GO:0006457;GO:0051223;GO:0032880;GO:0034248;GO:0050708;GO:0051171;GO:0010608;GO:2000112;GO:0050789;GO:0065007;GO:0031326;GO:0010468;GO:0070201;GO:0060255;GO:0031323;GO:0009987;GO:0050794;GO:0008150;GO:0019222;GO:0032879;GO:0032268;GO:0080090;GO:0002791;GO:0010556;GO:0006417;GO:0016020;GO:0005783;GO:0005788;GO:0005789;GO:0043229;GO:…	K09521	DNAJC1	mmu04141	Protein processing in endoplasmic reticulum	COG2214	L:Replication, recombination and repair	PF00226.32;PF00249.32	DnaJ;Myb_DNA-binding	DnaJ domain;Myb-like DNA-binding domain	ER	6	12	63.8	High
Q7TMQ0	Sodium/nucleoside cotransporter OS=Mus musculus OX=10090 GN=Slc28a2 PE=2 SV=1	1.31669625144	0.396922568761	0.03857	up	yes	1.261	0.9577	1	1.082	0.791	1.245	1.355	1.184	BP:nucleobase-containing compound transport;BP:protein localization;BP:anatomical structure homeostasis;BP:nucleoside transport;BP:homeostatic process;BP:cellular localization;BP:tissue homeostasis;BP:carbohydrate derivative transport;BP:retina homeostasis;BP:cellular macromolecule localization;BP:protein localization to cell surface;BP:localization;BP:nitrogen compound transport;BP:biological re…	GO:0015931;GO:0008104;GO:0060249;GO:0015858;GO:0042592;GO:0051641;GO:0001894;GO:1901264;GO:0001895;GO:0070727;GO:0034394;GO:0051179;GO:0071705;GO:0065007;GO:0006810;GO:0071702;GO:0033036;GO:0034613;GO:1901642;GO:0015860;GO:0008150;GO:0051234;GO:0055085;GO:0072530;GO:0065008;GO:0009987;GO:0031226;GO:0031224;GO:0005575;GO:0016021;GO:0005887;GO:0110165;GO:0015932;GO:0003674;GO:0015291;GO:0015081;GO:…	K11536	SLC28A	------	------	COG1972	F:Nucleotide transport and metabolism	PF07662.14;PF01773.21;PF07670.15	Nucleos_tra2_C;Nucleos_tra2_N;Gate	Na+ dependent nucleoside transporter C-terminus;Na+ dependent nucleoside transporter N-terminus;Nucleoside recognition	plasma membrane	1	2	72.8	High
Q64281	Leukocyte immunoglobulin-like receptor subfamily B member 4 OS=Mus musculus OX=10090 GN=Lilrb4 PE=1 SV=1	1.22403932979	0.291649914223	0.004474	up	yes	1.22	0.9967	1	0.976	1.014	1.288	1.213	1.16	BP:response to extracellular stimulus;BP:primary metabolic process;BP:cellular response to lipopolysaccharide;BP:inflammatory response;BP:response to stress;BP:blood coagulation;BP:alpha-beta T cell proliferation;BP:T cell activation;BP:organonitrogen compound metabolic process;BP:homeostatic process;BP:mononuclear cell proliferation;BP:nitrogen compound metabolic process;BP:cellular response to …	GO:0009991;GO:0044238;GO:0071222;GO:0006954;GO:0006950;GO:0007596;GO:0046633;GO:0042110;GO:1901564;GO:0042592;GO:0032943;GO:0006807;GO:0070887;GO:0046651;GO:0007599;GO:0032496;GO:0051716;GO:0043207;GO:0033993;GO:0042098;GO:0009611;GO:0002437;GO:0070661;GO:0071704;GO:0071310;GO:0065007;GO:0071219;GO:0071216;GO:0001780;GO:0065008;GO:0044419;GO:0035740;GO:0032501;GO:0050878;GO:0008283;GO:0042107;GO:…	K06512	LILR, CD85	mmu04380;mmu04662	Osteoclast differentiation;B cell receptor signaling pathway	ENOG41116BR;ENOG41114EZ	K:Transcription;S:Function unknown	PF13895.7;PF00047.26	Ig_2;ig	Immunoglobulin domain;Immunoglobulin domain	plasma membrane	4	21	37.5	High
A0A0J9YV20	Protein SDA1 OS=Mus musculus OX=10090 GN=Sdad1 PE=1 SV=1	1.24417426545	0.315188570914	0.01685	up	yes	1.228	0.987	1	0.962	0.999	1.222	1.128	1.335	BP:nucleobase-containing compound transport;BP:nuclear transport;BP:protein localization;BP:protein export from nucleus;BP:ribonucleoprotein complex export from nucleus;BP:ribosome localization;BP:actin cytoskeleton organization;BP:nucleic acid transport;BP:cellular response to chemical stimulus;BP:establishment of RNA localization;BP:establishment of organelle localization;BP:cellular component …	GO:0015931;GO:0051169;GO:0008104;GO:0006611;GO:0071426;GO:0033750;GO:0030036;GO:0050657;GO:0070887;GO:0051236;GO:0051656;GO:0071840;GO:0042273;GO:0051716;GO:1990830;GO:0016043;GO:0051179;GO:0071705;GO:0071310;GO:0071702;GO:0022613;GO:0033036;GO:0006405;GO:0006996;GO:0006810;GO:0034097;GO:0030029;GO:0051168;GO:0015833;GO:0009987;GO:0006913;GO:0045184;GO:0008150;GO:0051649;GO:1990823;GO:0042221;GO:…	K14856	SDA1, SDAD1	------	------	ENOG410XPHI	S:Function unknown	PF05285.13;PF08158.13	SDA1;NUC130_3NT	SDA1;NUC130/3NT domain	nuclear	8	12	79.4	High
Q921I0	ORM1-like protein 1 OS=Mus musculus OX=10090 GN=Ormdl1 PE=2 SV=1	1.22375163267	0.291310784608	0.0005098	up	yes	1.218	0.9953	1	0.964	1.022	1.231	1.191	1.233	BP:primary metabolic process;BP:negative regulation of metabolic process;BP:negative regulation of biosynthetic process;BP:negative regulation of cellular biosynthetic process;BP:regulation of cellular biosynthetic process;BP:negative regulation of cellular metabolic process;BP:regulation of cellular metabolic process;BP:homeostatic process;BP:nitrogen compound metabolic process;BP:regulation of …	GO:0044238;GO:0009892;GO:0009890;GO:0031327;GO:0031326;GO:0031324;GO:0031323;GO:0042592;GO:0006807;GO:0046890;GO:0048878;GO:0050789;GO:0080090;GO:0006629;GO:0019222;GO:0071704;GO:1900060;GO:0045833;GO:0065007;GO:0048519;GO:0065008;GO:0006665;GO:0019725;GO:0051055;GO:0006643;GO:0019216;GO:0060255;GO:0009987;GO:0009889;GO:0034249;GO:0050794;GO:0055088;GO:0008150;GO:0051171;GO:0051172;GO:1901564;GO:…	------	------	------	------	COG5081	S:Function unknown	PF04061.15	ORMDL	ORMDL family	ER	2	19	17.3	High
O88398	Advillin OS=Mus musculus OX=10090 GN=Avil PE=1 SV=2	1.2362053255	0.30591838522	0.000915	up	yes	1.221	0.9877	1	1.02	0.943	1.199	1.244	1.22	BP:regulation of primary metabolic process;BP:regulation of metabolic process;BP:regulation of actin polymerization or depolymerization;BP:regulation of cell projection assembly;BP:regulation of cell projection organization;BP:cellular component organization or biogenesis;BP:positive regulation of cell projection organization;BP:negative regulation of cytoskeleton organization;BP:regulation of cy…	GO:0080090;GO:0019222;GO:0008064;GO:0060491;GO:0031344;GO:0071840;GO:0031346;GO:0051494;GO:0051493;GO:0045664;GO:0045666;GO:0010720;GO:0048518;GO:0048519;GO:1901880;GO:0010976;GO:0010975;GO:0010639;GO:0031333;GO:0044782;GO:0032535;GO:0022607;GO:1901879;GO:0120036;GO:0120034;GO:0120035;GO:0120032;GO:0050789;GO:0120031;GO:0016043;GO:0090066;GO:0065007;GO:0065008;GO:0051130;GO:0060271;GO:0050793;GO:…	K08017	AVIL	------	------	ENOG410XR0A	S:Function unknown	PF00626.23;PF02209.20	Gelsolin;VHP	Gelsolin repeat;Villin headpiece domain	cytoplasmic	2	5	92	High
Q9CQL7	MORF4 family-associated protein 1 OS=Mus musculus OX=10090 GN=Mrfap1 PE=1 SV=1	1.20836250875	0.27305332811	0.01536	up	yes	1.208	0.9997	1	0.969	1.03	1.113	1.24	1.27	CC:cellular_component;CC:intracellular membrane-bounded organelle;CC:nucleus;CC:nucleoplasm;CC:intracellular organelle;CC:perinuclear region of cytoplasm;CC:membrane-bounded organelle;CC:organelle;CC:cellular anatomical entity;	GO:0005575;GO:0043231;GO:0005634;GO:0005654;GO:0043229;GO:0048471;GO:0043227;GO:0043226;GO:0110165	------	------	------	------	ENOG4111AYE	S:Function unknown	PF15155.7	MRFAP1	MORF4 family-associated protein1	nuclear	3	24	14.2	High
Q6PFD6	Kinesin-like protein KIF18B OS=Mus musculus OX=10090 GN=Kif18b PE=2 SV=2	1.22690093911	0.295018769437	0.007971	up	yes	1.215	0.9903	1	0.954	1.017	1.187	1.161	1.297	BP:cellular component organization or biogenesis;BP:microtubule polymerization or depolymerization;BP:movement of cell or subcellular component;BP:cellular component organization;BP:biological regulation;BP:regulation of cellular process;BP:biological_process;BP:chromosome segregation;BP:fibril organization;BP:cell cycle;BP:cellular process;BP:mitotic sister chromatid segregation;BP:cytoskeleton …	GO:0071840;GO:0031109;GO:0006928;GO:0016043;GO:0065007;GO:0050794;GO:0008150;GO:0007059;GO:0097435;GO:0007049;GO:0009987;GO:0000070;GO:0007010;GO:0000819;GO:0098813;GO:0000226;GO:0043933;GO:1903047;GO:0022402;GO:0051302;GO:0051301;GO:0032984;GO:0051261;GO:0050789;GO:0000278;GO:0022411;GO:0043624;GO:0006996;GO:0007017;GO:0051276;GO:0007018;GO:0007019;GO:0099512;GO:0099513;GO:0035371;GO:1990023;GO:…	------	------	------	------	COG5059	S:Function unknown	PF00225.24;PF16796.6	Kinesin;Microtub_bd	Kinesin motor domain;Microtubule binding	cytoplasmic	2	3	91.9	High
P62082	40S ribosomal protein S7 OS=Mus musculus OX=10090 GN=Rps7 PE=2 SV=1	1.23326572008	0.302483677066	0.03073	up	yes	1.216	0.986	1	0.959	0.999	1.113	1.347	1.188	BP:positive regulation of apoptotic signaling pathway;BP:protein localization;BP:regulation of metabolic process;BP:regulation of apoptotic signaling pathway;BP:positive regulation of response to stimulus;BP:regulation of response to stimulus;BP:organic substance biosynthetic process;BP:regulation of protein ubiquitination involved in ubiquitin-dependent protein catabolic process;BP:organic cycli…	GO:2001235;GO:0008104;GO:0019222;GO:2001233;GO:0048584;GO:0048583;GO:1901576;GO:2000058;GO:1901360;GO:1901361;GO:0010605;GO:0010604;GO:0070727;GO:0009966;GO:0048869;GO:0071840;GO:0043043;GO:0044419;GO:0042981;GO:0044092;GO:0048518;GO:0048519;GO:0033036;GO:0006364;GO:0034470;GO:0060255;GO:1904667;GO:0006605;GO:0045184;GO:0030162;GO:0072657;GO:0001843;GO:0050794;GO:0046483;GO:0023056;GO:1901564;GO:…	K02993	RP-S7e, RPS7	mmu03010	Ribosome	ENOG410ZYKB	J:Translation, ribosomal structure and biogenesis	PF01251.19	Ribosomal_S7e	Ribosomal protein S7e	cytoplasmic	8	56	22.1	High
B9EIU3	Attractin OS=Mus musculus OX=10090 GN=Atrn PE=2 SV=1	1.25383828045	0.326351281922	0.00368	up	yes	1.225	0.977	1	0.949	0.982	1.3	1.178	1.197	BP:regulation of developmental growth;BP:inflammatory response;BP:ensheathment of neurons;BP:anatomical structure morphogenesis;BP:regulation of biological process;BP:myelination;BP:biological regulation;BP:developmental process;BP:animal organ morphogenesis;BP:regulation of developmental process;BP:cellular process;BP:tissue development;BP:defense response;BP:response to stress;BP:biological_pro…	GO:0048638;GO:0006954;GO:0007272;GO:0009653;GO:0050789;GO:0042552;GO:0065007;GO:0032502;GO:0009887;GO:0050793;GO:0009987;GO:0009888;GO:0006952;GO:0006950;GO:0008150;GO:0008366;GO:0051239;GO:0021549;GO:0006979;GO:0043473;GO:0040014;GO:0050896;GO:0048856;GO:0040008;GO:0031224;GO:0005737;GO:0005615;GO:0016021;GO:0016020;GO:0110165;GO:0005886;GO:0005575;GO:0038023;GO:0030246;GO:0060089;GO:0003674;GO:…	------	------	------	------	ENOG410XRW4	S:Function unknown	PF01344.26;PF13964.7;PF01437.26;PF13854.7;PF00059.22;PF00431.21	Kelch_1;Kelch_6;PSI;Kelch_5;Lectin_C;CUB	Kelch motif;Kelch motif;Plexin repeat;Kelch motif;Lectin C-type domain;CUB domain	mitochondrial	1	0	157.9	High
Q9JKV5	Secretory carrier-associated membrane protein 4 OS=Mus musculus OX=10090 GN=Scamp4 PE=1 SV=1	1.21983237403	0.286682910269	0.006907	up	yes	1.208	0.9903	1	1.002	0.969	1.265	1.128	1.231	BP:protein localization;BP:peptide transport;BP:amide transport;BP:nitrogen compound transport;BP:organic substance transport;BP:macromolecule localization;BP:transport;BP:establishment of protein localization;BP:biological_process;BP:establishment of localization;BP:localization;BP:protein transport;CC:recycling endosome membrane;CC:transport vesicle;CC:membrane-bounded organelle;CC:organelle;CC…	GO:0008104;GO:0015833;GO:0042886;GO:0071705;GO:0071702;GO:0033036;GO:0006810;GO:0045184;GO:0008150;GO:0051234;GO:0051179;GO:0015031;GO:0055038;GO:0030133;GO:0043227;GO:0043226;GO:0031224;GO:0010008;GO:0031090;GO:0031410;GO:0016021;GO:0016020;GO:0110165;GO:0005794;GO:0098588;GO:0032588;GO:0097708;GO:0031982;GO:0043231;GO:0043229;GO:0000139;GO:0005575;GO:0098805	K19995	SCAMP	------	------	ENOG410XSJN	U:Intracellular trafficking, secretion, and vesicular transport	PF04144.14	SCAMP	SCAMP family	Golgi apparatus	2	8	25.3	High
Q9DB73	NADH-cytochrome b5 reductase 1 OS=Mus musculus OX=10090 GN=Cyb5r1 PE=1 SV=1	1.22967479675	0.298276826823	0.0008041	up	yes	1.21	0.984	1	0.98	0.972	1.184	1.19	1.257	BP:organic cyclic compound biosynthetic process;BP:organic cyclic compound metabolic process;BP:organic substance biosynthetic process;BP:organic substance metabolic process;BP:steroid biosynthetic process;BP:sterol biosynthetic process;BP:sterol metabolic process;BP:lipid metabolic process;BP:biosynthetic process;BP:biological_process;BP:metabolic process;BP:steroid metabolic process;BP:lipid bi…	GO:1901362;GO:1901360;GO:1901576;GO:0071704;GO:0006694;GO:0016126;GO:0016125;GO:0006629;GO:0009058;GO:0008150;GO:0008152;GO:0008202;GO:0008610;GO:0044238;GO:1901617;GO:1901615;GO:0043229;GO:0043226;GO:0043227;GO:0016021;GO:0005739;GO:0031224;GO:0110165;GO:0043231;GO:0005575;GO:1901363;GO:0003674;GO:0005488;GO:0071949;GO:0043167;GO:0016491;GO:0043168;GO:0050660;GO:0000166;GO:0004128;GO:1901265;GO:…	K00326	E1.6.2.2	mmu00520	Amino sugar and nucleotide sugar metabolism	COG0543	F:Nucleotide transport and metabolism	PF00970.25;PF00175.22	FAD_binding_6;NAD_binding_1	Oxidoreductase FAD-binding domain;Oxidoreductase NAD-binding domain	Golgi apparatus	11	50	34.1	High
Q6XMP4	Alanine--tRNA ligase OS=Mus musculus OX=10090 GN=Aars PE=2 SV=1	1.21436542559	0.280202621224	0.002327	up	yes	1.197	0.9857	1	0.982	0.975	1.138	1.222	1.232	BP:regulation of primary metabolic process;BP:regulation of metabolic process;BP:RNA modification;BP:regulation of neuron apoptotic process;BP:negative regulation of neuron apoptotic process;BP:organic cyclic compound metabolic process;BP:posttranscriptional regulation of gene expression;BP:negative regulation of biological process;BP:regulation of cytoplasmic translational fidelity;BP:system pro…	GO:0080090;GO:0019222;GO:0009451;GO:0043523;GO:0043524;GO:1901360;GO:0010608;GO:0048519;GO:0140018;GO:0003008;GO:0034470;GO:0060255;GO:0060548;GO:2000765;GO:0032268;GO:0043436;GO:0046483;GO:1901564;GO:0043038;GO:0043039;GO:0021680;GO:0044281;GO:0006450;GO:0006807;GO:0034660;GO:0050789;GO:0065007;GO:0065008;GO:0009889;GO:0050794;GO:0043412;GO:0008150;GO:0008152;GO:1901214;GO:1901215;GO:0016070;GO:…	K01872	AARS, alaS	mmu00970	Aminoacyl-tRNA biosynthesis	COG0013	J:Translation, ribosomal structure and biogenesis	PF01411.20;PF02272.20;PF07973.15	tRNA-synt_2c;DHHA1;tRNA_SAD	tRNA synthetases class II;DHHA1 domain;Threonyl and Alanyl tRNA synthetase second additional domain	cytoplasmic	42	53	106.9	High
Q3TWC7	PKD domain-containing protein OS=Mus musculus OX=10090 GN=Gpnmb PE=2 SV=1	1.22486475452	0.292622460444	0.0006405	up	yes	1.2	0.9797	1	0.989	0.95	1.194	1.232	1.174	BP:negative regulation of T cell proliferation;BP:regulation of phosphate metabolic process;BP:regulation of primary metabolic process;BP:regulation of metabolic process;BP:positive regulation of locomotion;BP:positive regulation of response to stimulus;BP:regulation of response to stimulus;BP:negative regulation of cell adhesion;BP:signal transduction;BP:negative regulation of G1/S transition of…	GO:0042130;GO:0019220;GO:0080090;GO:0019222;GO:0040017;GO:0048584;GO:0048583;GO:0007162;GO:0007165;GO:2000134;GO:0010604;GO:0009966;GO:0048869;GO:0009967;GO:0048518;GO:0065007;GO:0032720;GO:0042127;GO:0060255;GO:0060548;GO:0042129;GO:0042325;GO:0023056;GO:0042327;GO:0023052;GO:0009892;GO:0009893;GO:0031954;GO:0023051;GO:0031952;GO:0034103;GO:0032944;GO:0032945;GO:0050789;GO:0007346;GO:0002682;GO:…	K20732	GPNMB	------	------	ENOG4110Q2V	S:Function unknown	PF00801.21;PF18911.1	PKD;PKD_4	PKD domain;PKD domain	plasma membrane	12	28	63.7	High
Q99J29	Carboxypeptidase OS=Mus musculus OX=10090 GN=Scpep1 PE=2 SV=1	1.20422035102	0.268099403922	0.0003506	up	yes	1.187	0.9857	1	0.988	0.969	1.159	1.212	1.189	BP:carboxylic acid metabolic process;BP:circulatory system process;BP:regulation of blood pressure;BP:small molecule metabolic process;BP:vascular process in circulatory system;BP:retinoic acid metabolic process;BP:cellular lipid metabolic process;BP:retinoid metabolic process;BP:hormone metabolic process;BP:positive regulation of blood vessel diameter;BP:regulation of anatomical structure size;B…	GO:0019752;GO:0003013;GO:0008217;GO:0044281;GO:0003018;GO:0042573;GO:0044255;GO:0001523;GO:0042445;GO:0097755;GO:0090066;GO:0071704;GO:0065007;GO:0016101;GO:0006508;GO:0065008;GO:0035150;GO:0032501;GO:0006629;GO:0044238;GO:0006721;GO:0006720;GO:0009987;GO:0032787;GO:0008150;GO:0008152;GO:0043436;GO:0035296;GO:0010817;GO:0034754;GO:0003008;GO:0051603;GO:1901564;GO:0006082;GO:0097746;GO:0019538;GO:…	------	------	------	------	COG2939	S:Function unknown	PF00450.23	Peptidase_S10	Serine carboxypeptidase	extracellular	12	27	50.9	High
Q9R060	Cytosolic Fe-S cluster assembly factor NUBP1 OS=Mus musculus OX=10090 GN=Nubp1 PE=1 SV=1	1.21144253283	0.276725969324	0.00312	up	yes	1.19	0.9823	1	0.987	0.96	1.135	1.24	1.195	BP:protein localization;BP:iron ion homeostasis;BP:transition metal ion homeostasis;BP:inorganic ion homeostasis;BP:cellular component organization or biogenesis;BP:negative regulation of cell cycle;BP:cellular macromolecule localization;BP:negative regulation of cytoskeleton organization;BP:regulation of cytoskeleton organization;BP:negative regulation of biological process;BP:macromolecule loca…	GO:0008104;GO:0055072;GO:0055076;GO:0098771;GO:0071840;GO:0045786;GO:0070727;GO:0051494;GO:0051493;GO:0048519;GO:0033036;GO:0019725;GO:0010639;GO:0048878;GO:0070507;GO:0022607;GO:0061842;GO:0046916;GO:0016043;GO:0065007;GO:0065008;GO:0050794;GO:0031163;GO:0008150;GO:0008152;GO:0033043;GO:0050801;GO:0055065;GO:0051129;GO:0051128;GO:0032886;GO:1990778;GO:0010564;GO:0006879;GO:0006875;GO:0009987;GO:…	------	------	------	------	COG0489	U:Intracellular trafficking, secretion, and vesicular transport	PF10609.10;PF01656.24;PF13614.7;PF02374.16;PF00142.19	ParA;CbiA;AAA_31;ArsA_ATPase;Fer4_NifH	NUBPL iron-transfer P-loop NTPase;CobQ/CobB/MinD/ParA nucleotide binding domain;AAA domain;Anion-transporting ATPase;4Fe-4S iron sulfur cluster binding proteins, NifH/frxC family	cytoplasmic	4	17	34.1	High
Q7TMK9	Heterogeneous nuclear ribonucleoprotein Q OS=Mus musculus OX=10090 GN=Syncrip PE=1 SV=2	1.21428571429	0.280107919193	0.00276	up	yes	1.19	0.98	1	0.92	1.02	1.172	1.196	1.203	BP:regulation of metabolic process;BP:CRD-mediated mRNA stabilization;BP:organic cyclic compound metabolic process;BP:regulation of primary metabolic process;BP:cellular response to stimulus;BP:negative regulation of macromolecule metabolic process;BP:positive regulation of macromolecule metabolic process;BP:posttranscriptional regulation of gene expression;BP:positive regulation of biological pr…	GO:0019222;GO:0070934;GO:1901360;GO:0080090;GO:0051716;GO:0010605;GO:0010604;GO:0010608;GO:0048518;GO:0048519;GO:0060255;GO:0061013;GO:0010033;GO:0046483;GO:0009894;GO:0009895;GO:0009892;GO:0009893;GO:0009890;GO:0006807;GO:0050789;GO:0065007;GO:0065008;GO:0034097;GO:0009889;GO:0050794;GO:0008150;GO:0008152;GO:0016070;GO:0016071;GO:0071345;GO:0050896;GO:0071346;GO:0010556;GO:1903311;GO:0010558;GO:…	K13160	SYNCRIP, HNRPQ	------	------	ENOG410XTJ5	S:Function unknown	PF00076.23;PF18360.2;PF13893.7	RRM_1;hnRNP_Q_AcD;RRM_5	RNA recognition motif.;Heterogeneous nuclear ribonucleoprotein Q acidic domain;RNA recognition motif.	nuclear	2	52	69.6	High
Q8BFS6	Serine/threonine-protein phosphatase CPPED1 OS=Mus musculus OX=10090 GN=Cpped1 PE=1 SV=1	1.20016232119	0.26322954262	0.0002954	up	yes	1.183	0.9857	1	0.97	0.987	1.164	1.211	1.174	CC:cytosol;CC:membrane;CC:cellular_component;CC:plasma membrane;CC:cellular anatomical entity;MF:cation binding;MF:phosphatase activity;MF:hydrolase activity, acting on ester bonds;MF:hydrolase activity;MF:catalytic activity, acting on a protein;MF:phosphoprotein phosphatase activity;MF:ion binding;MF:catalytic activity;MF:molecular_function;MF:binding;MF:phosphoric ester hydrolase activity;MF:me…	GO:0005829;GO:0016020;GO:0005575;GO:0005886;GO:0110165;GO:0043169;GO:0016791;GO:0016788;GO:0016787;GO:0140096;GO:0004721;GO:0043167;GO:0003824;GO:0003674;GO:0005488;GO:0042578;GO:0046872	K21814	CPPED1	------	------	ENOG410ZI1D	S:Function unknown	PF00149.29	Metallophos	Calcineurin-like phosphoesterase	cytoplasmic	7	40	35.2	High
Q8R4E9	DNA replication factor Cdt1 OS=Mus musculus OX=10090 GN=Cdt1 PE=1 SV=1	1.20918367347	0.274033404783	0.000769	up	yes	1.185	0.98	1	0.954	0.986	1.21	1.151	1.193	BP:regulation of primary metabolic process;BP:regulation of metabolic process;BP:positive regulation of mitotic sister chromatid segregation;BP:regulation of mitotic sister chromatid separation;BP:response to sorbitol;BP:cellular component organization or biogenesis;BP:negative regulation of cell cycle;BP:positive regulation of cell cycle;BP:DNA replication;BP:positive regulation of molecular fun…	GO:0080090;GO:0019222;GO:0062033;GO:0010965;GO:0072708;GO:0071840;GO:0045786;GO:0045787;GO:0006260;GO:0044093;GO:0048518;GO:0048519;GO:0007088;GO:0051052;GO:0060255;GO:0035561;GO:0035563;GO:1902099;GO:0010033;GO:1903827;GO:0010638;GO:0006275;GO:0051783;GO:0051785;GO:0045840;GO:0022607;GO:0009893;GO:0009891;GO:0051101;GO:0090266;GO:0030174;GO:1902426;GO:0050789;GO:0090068;GO:0007346;GO:0044260;GO:…	K10727	CDT1	------	------	ENOG410XT37	L:Replication, recombination and repair	PF08839.12;PF16679.6	CDT1;CDT1_C	DNA replication factor CDT1 like;DNA replication factor Cdt1 C-terminal domain	nuclear	4	14	61.5	High
Q5SXC4	Vascular endothelial zinc finger 1 OS=Mus musculus OX=10090 GN=Vezf1 PE=1 SV=1	1.34537934037	0.428013009446	0.04687	up	yes	1.236	0.9187	1	0.812	0.944	1.429	1.134	1.144	BP:developmental process;BP:regulation of nucleobase-containing compound metabolic process;BP:regulation of primary metabolic process;BP:regulation of metabolic process;BP:positive regulation of cellular biosynthetic process;BP:regulation of cellular biosynthetic process;BP:positive regulation of cellular metabolic process;BP:positive regulation of nitrogen compound metabolic process;BP:regulatio…	GO:0032502;GO:0019219;GO:0080090;GO:0019222;GO:0031328;GO:0031326;GO:0031325;GO:0051173;GO:0031323;GO:0051254;GO:0010628;GO:0001885;GO:0002064;GO:0009893;GO:0045603;GO:0010604;GO:0048869;GO:0009891;GO:2000112;GO:0050789;GO:0060255;GO:0045601;GO:0010556;GO:0030856;GO:0045893;GO:0048518;GO:0065007;GO:0030858;GO:0010468;GO:1903508;GO:1902680;GO:0045935;GO:0050793;GO:0009987;GO:0009889;GO:1903506;GO:…	------	------	------	------	COG5048	S:Function unknown	PF13894.7;PF00096.27;PF13465.7	zf-C2H2_4;zf-C2H2;zf-H2C2_2	C2H2-type zinc finger;Zinc finger, C2H2 type;Zinc-finger double domain	nuclear	1	8	56.5	High
A0A087WS49	Protein CDV3 OS=Mus musculus OX=10090 GN=Cdv3 PE=1 SV=1	0.609056886228	-0.715351112001	0.03791	down	yes	0.8137	1.336	1	1.47	1.538	0.797	0.78	0.864	CC:cytoplasm;CC:cytosol;CC:membrane;CC:cellular_component;CC:plasma membrane;CC:cellular anatomical entity;	GO:0005737;GO:0005829;GO:0016020;GO:0005575;GO:0005886;GO:0110165	------	------	------	------	ENOG410XY8Z	S:Function unknown	PF15359.7	CDV3	Carnitine deficiency-associated protein 3	cytoplasmic	1	58	17.2	High
Q61024	Asparagine synthetase [glutamine-hydrolyzing] OS=Mus musculus OX=10090 GN=Asns PE=1 SV=3	1.21090534979	0.276086101433	0.003235	up	yes	1.177	0.972	1	0.965	0.951	1.119	1.2	1.211	BP:small molecule metabolic process;BP:small molecule biosynthetic process;BP:response to amino acid;BP:cellular response to stimulus;BP:positive regulation of cell cycle;BP:glutamine metabolic process;BP:cellular response to organic substance;BP:response to mechanical stimulus;BP:animal organ development;BP:positive regulation of biological process;BP:negative regulation of biological process;BP…	GO:0044281;GO:0044283;GO:0043200;GO:0051716;GO:0045787;GO:0006541;GO:0071310;GO:0009612;GO:0048513;GO:0048518;GO:0048519;GO:0060548;GO:0032787;GO:0043436;GO:0010033;GO:0031668;GO:0031669;GO:1901564;GO:0009605;GO:1901566;GO:0070981;GO:0016053;GO:0033554;GO:0070982;GO:0031667;GO:0006807;GO:0009067;GO:0009066;GO:0009064;GO:0042981;GO:0050789;GO:1901576;GO:0007346;GO:0065007;GO:0050794;GO:0006950;GO:…	K01953	asnB, ASNS	mmu00250;mmu01230;mmu01100	Alanine, aspartate and glutamate metabolism;Biosynthesis of amino acids;Metabolic pathways	COG0367	C:Energy production and conversion	PF00733.22;PF13537.7;PF13522.7;PF12481.9	Asn_synthase;GATase_7;GATase_6;DUF3700	Asparagine synthase;Glutamine amidotransferase domain;Glutamine amidotransferase domain;Aluminium induced protein	peroxisomal	25	60	64.2	High
Q3TIZ5	Amyloid-beta A4 precursor protein-binding family B member 2 OS=Mus musculus OX=10090 GN=Apbb2 PE=1 SV=1	1.27224576271	0.347377386344	0.007415	up	yes	1.201	0.944	1	0.966	0.866	1.244	1.139	1.219	BP:regulation of protein stability;BP:negative regulation of growth;BP:regulation of primary metabolic process;BP:negative regulation of cell growth;BP:regulation of cellular biosynthetic process;BP:cell motility;BP:regulation of cellular metabolic process;BP:regulation of cellular component organization;BP:protein stabilization;BP:positive regulation of cell death;BP:axon guidance;BP:regulation …	GO:0031647;GO:0045926;GO:0080090;GO:0030308;GO:0031326;GO:0048870;GO:0031323;GO:0051128;GO:0050821;GO:0010942;GO:0007411;GO:0010941;GO:0042981;GO:0050789;GO:0071840;GO:0097485;GO:0019222;GO:0040008;GO:2000112;GO:0001764;GO:0016043;GO:0043065;GO:0019219;GO:0043067;GO:0043066;GO:0065007;GO:0060548;GO:0048518;GO:0048519;GO:0016477;GO:0043069;GO:0043068;GO:0043062;GO:0030029;GO:0060255;GO:0009987;GO:…	------	------	------	------	ENOG410YEVS	S:Function unknown	PF00640.24;PF00397.27;PF08416.14	PID;WW;PTB	Phosphotyrosine interaction domain;WW domain;Phosphotyrosine-binding domain	cytoplasmic	1	2	82.9	High
Q99M31	Heat shock 70 kDa protein 14 OS=Mus musculus OX=10090 GN=Hspa14 PE=1 SV=2	0.732737611698	-0.448631423229	0.04732	down	yes	0.902	1.231	1	1.365	1.327	0.891	0.917	0.898	BP:cellular response to stimulus;BP:response to unfolded protein;BP:peptide biosynthetic process;BP:response to organic substance;BP:organonitrogen compound metabolic process;BP:organonitrogen compound biosynthetic process;BP:protein metabolic process;BP:cellular response to stress;BP:regulation of translational fidelity;BP:protein folding;BP:cellular macromolecule biosynthetic process;BP:'de nov…	GO:0051716;GO:0006986;GO:0043043;GO:0010033;GO:1901564;GO:1901566;GO:0019538;GO:0033554;GO:0006450;GO:0006457;GO:0034645;GO:0006458;GO:0044267;GO:0044260;GO:0035966;GO:0065007;GO:0065008;GO:0006950;GO:0008150;GO:0008152;GO:0061077;GO:0044271;GO:0050896;GO:0006518;GO:0044249;GO:0034641;GO:0070887;GO:0051084;GO:0051085;GO:0002181;GO:0009987;GO:0043604;GO:0043603;GO:0043170;GO:0035967;GO:0006807;GO:…	------	------	------	------	COG0443	U:Intracellular trafficking, secretion, and vesicular transport	PF00012.21;PF06723.14	HSP70;MreB_Mbl	Hsp70 protein;MreB/Mbl protein	cytoplasmic	13	28	54.6	High
Q9ESW8	Pyroglutamyl-peptidase 1 OS=Mus musculus OX=10090 GN=Pgpep1 PE=1 SV=1	1.20265642835	0.266224556137	0.01559	up	yes	1.159	0.9637	1	0.946	0.945	1.244	1.092	1.141	BP:primary metabolic process;BP:organonitrogen compound metabolic process;BP:protein metabolic process;BP:macromolecule metabolic process;BP:organic substance metabolic process;BP:nitrogen compound metabolic process;BP:biological_process;BP:metabolic process;BP:proteolysis;CC:cellular_component;CC:cytosol;CC:cellular anatomical entity;MF:molecular_function;MF:hydrolase activity;MF:peptidase activ…	GO:0044238;GO:1901564;GO:0019538;GO:0043170;GO:0071704;GO:0006807;GO:0008150;GO:0008152;GO:0006508;GO:0005575;GO:0005829;GO:0110165;GO:0003674;GO:0016787;GO:0070011;GO:0003824;GO:0140096;GO:0016920;GO:0008234;GO:0008233;GO:0008242	K01304	pcp	------	------	COG2039	O:Posttranslational modification, protein turnover, chaperones	PF01470.18	Peptidase_C15	Pyroglutamyl peptidase	cytoplasmic	3	31	22.9	High
Q99LC5	Electron transfer flavoprotein subunit alpha, mitochondrial OS=Mus musculus OX=10090 GN=Etfa PE=1 SV=2	0.74958677686	-0.415832591633	0.04652	down	yes	0.907	1.21	1	1.338	1.292	0.92	0.916	0.885	BP:lipid oxidation;BP:fatty acid metabolic process;BP:fatty acid beta-oxidation;BP:carboxylic acid metabolic process;BP:cellular catabolic process;BP:fatty acid catabolic process;BP:small molecule catabolic process;BP:cellular lipid catabolic process;BP:organic substance catabolic process;BP:lipid modification;BP:organic substance metabolic process;BP:lipid catabolic process;BP:lipid metabolic pr…	GO:0034440;GO:0006631;GO:0006635;GO:0019752;GO:0044248;GO:0009062;GO:0044282;GO:0044242;GO:1901575;GO:0030258;GO:0071704;GO:0016042;GO:0006629;GO:0009987;GO:0032787;GO:0008150;GO:0008152;GO:0072329;GO:0043436;GO:0019395;GO:0044255;GO:0009056;GO:0055114;GO:0044238;GO:0006082;GO:0016054;GO:0046395;GO:0044237;GO:0033539;GO:0044281;GO:1990204;GO:0043229;GO:0043227;GO:1902494;GO:0005739;GO:0110165;GO:…	K03522	fixB, etfA	------	------	COG2025	C:Energy production and conversion	PF01012.22;PF00766.20	ETF;ETF_alpha	Electron transfer flavoprotein domain;Electron transfer flavoprotein FAD-binding domain	mitochondrial	16	60	35	High
Q80TD1	Ribonuclease H (Fragment) OS=Mus musculus OX=10090 GN=mKIAA1466 PE=2 SV=1	1.245359075	0.316561775248	0.03007	up	yes	1.174	0.9427	1	0.981	0.847	1.173	1.263	1.086	BP:nucleic acid metabolic process;BP:cellular nitrogen compound metabolic process;BP:nitrogen compound metabolic process;BP:organic cyclic compound metabolic process;BP:nucleobase-containing compound metabolic process;BP:cellular macromolecule metabolic process;BP:organic substance metabolic process;BP:cellular process;BP:cellular aromatic compound metabolic process;BP:biological_process;BP:metab…	GO:0090304;GO:0034641;GO:0006807;GO:1901360;GO:0006139;GO:0044260;GO:0071704;GO:0009987;GO:0006725;GO:0008150;GO:0008152;GO:0046483;GO:0044238;GO:0044237;GO:0043170;GO:0015074;GO:0006259;GO:0003674;GO:0005488;GO:0003676;GO:1901363;GO:0004540;GO:0004521;GO:0004523;GO:0016787;GO:0140098;GO:0016788;GO:0016893;GO:0016891;GO:0003824;GO:0004518;GO:0004519;GO:0097159	------	------	------	------	------	------	PF16721.6;PF18697.2;PF00075.25;PF00665.27;PF00078.28;PF09337.11;PF17919.2;PF17917.2	zf-H3C2;MLVIN_C;RNase_H;rve;RVT_1;zf-H2C2;RT_RNaseH_2;RT_RNaseH	Zinc-finger like, probable DNA-binding;Murine leukemia virus;RNase H;Integrase core domain;Reverse transcriptase;H2C2 zinc finger;RNase H-like domain found in reverse transcriptase;RNase H-like domain found in reverse transcriptase	cytoplasmic	1	24	103	High
G5E8K8	AHNAK nucleoprotein (desmoyokin) OS=Mus musculus OX=10090 GN=Ahnak PE=1 SV=1	1.23361522199	0.302892472368	0.02865	up	yes	1.167	0.946	1	0.823	1.015	1.12	1.192	1.188	BP:regulation of RNA splicing;BP:regulation of primary metabolic process;BP:regulation of metabolic process;BP:regulation of transport;BP:regulation of cellular metabolic process;BP:regulation of calcium ion transmembrane transport;BP:regulation of ion transmembrane transport;BP:regulation of ion transmembrane transporter activity;BP:regulation of localization;BP:regulation of biological process;…	GO:0043484;GO:0080090;GO:0019222;GO:0051049;GO:0031323;GO:1903169;GO:0034765;GO:0032412;GO:0032879;GO:0050789;GO:0019219;GO:0032409;GO:0065007;GO:0034762;GO:0043269;GO:1901385;GO:0065009;GO:0010468;GO:0060255;GO:0050794;GO:0010959;GO:0008150;GO:0051171;GO:1901019;GO:0022898;GO:0051252;GO:1904062;GO:0051924;GO:2001257;GO:0043229;GO:0043228;GO:0043227;GO:0043226;GO:0030054;GO:0015629;GO:0005737;GO:…	------	------	------	------	ENOG4111E9I;ENOG410XQS3	O:Posttranslational modification, protein turnover, chaperones;	PF00595.25	PDZ	PDZ domain	cytoplasmic	1	40	16.2	High
Q9JJ66	Cell division cycle protein 20 homolog OS=Mus musculus OX=10090 GN=Cdc20 PE=1 SV=2	1.2213577747	0.288485873689	0.0459	up	yes	1.146	0.9383	1	0.991	0.824	1.061	1.165	1.213	BP:regulation of primary metabolic process;BP:regulation of metabolic process;BP:regulation of reproductive process;BP:regulation of cell projection organization;BP:cellular component organization or biogenesis;BP:regulation of meiotic nuclear division;BP:positive regulation of macromolecule metabolic process;BP:protein modification by small protein conjugation or removal;BP:regulation of neuron …	GO:0080090;GO:0019222;GO:2000241;GO:0031344;GO:0071840;GO:0040020;GO:0010604;GO:0070647;GO:0045664;GO:0044093;GO:0099177;GO:0048518;GO:0042127;GO:0060255;GO:0030163;GO:0010975;GO:0050804;GO:0044248;GO:1901564;GO:1901565;GO:0019538;GO:0051783;GO:0016567;GO:0022607;GO:0009893;GO:0048167;GO:0006807;GO:0007064;GO:0120035;GO:0050789;GO:0007062;GO:0044267;GO:1901575;GO:0044265;GO:0051347;GO:0044260;GO:…	K03363	CDC20	mmu05203;mmu04120;mmu04114;mmu05166;mmu04110	Viral carcinogenesis;Ubiquitin mediated proteolysis;Oocyte meiosis;Human T-cell leukemia virus 1 infection;Cell cycle	ENOG410XQ8I	D:Cell cycle control, cell division, chromosome partitioning	PF00400.33;PF12894.8;PF08662.12	WD40;ANAPC4_WD40;eIF2A	WD domain, G-beta repeat;Anaphase-promoting complex subunit 4 WD40 domain;Eukaryotic translation initiation factor eIF2A	cytoplasmic	2	6	54.8	High
Q8BM72	Heat shock 70 kDa protein 13 OS=Mus musculus OX=10090 GN=Hspa13 PE=1 SV=1	0.805464006938	-0.312107972959	0.04311	down	yes	0.9287	1.153	1	1.234	1.225	0.92	0.927	0.939	BP:chaperone-mediated protein folding;BP:protein folding;BP:'de novo' protein folding;BP:cellular response to chemical stimulus;BP:cellular response to stimulus;BP:response to unfolded protein;BP:'de novo' posttranslational protein folding;BP:chaperone mediated protein folding requiring cofactor;BP:response to organic substance;BP:cellular response to organic substance;BP:cellular process;BP:cell…	GO:0061077;GO:0006457;GO:0006458;GO:0070887;GO:0051716;GO:0006986;GO:0051084;GO:0051085;GO:0010033;GO:0071310;GO:0009987;GO:0033554;GO:0006810;GO:0006950;GO:0008150;GO:0042221;GO:0051234;GO:0051179;GO:0016192;GO:0035967;GO:0035966;GO:0042026;GO:0050896;GO:0034620;GO:0043229;GO:0043227;GO:0043226;GO:0005783;GO:0005737;GO:0005634;GO:0016020;GO:0110165;GO:0005886;GO:0043231;GO:0005829;GO:0005575;GO:…	K09491	STCH	------	------	COG0443	J:Translation, ribosomal structure and biogenesis	PF00012.21;PF06723.14	HSP70;MreB_Mbl	Hsp70 protein;MreB/Mbl protein	ER	6	17	51.7	High
O88839	Disintegrin and metalloproteinase domain-containing protein 15 OS=Mus musculus OX=10090 GN=Adam15 PE=1 SV=2	0.614838200474	-0.701721291079	0.02342	down	yes	0.779	1.267	1	1.432	1.369	0.758	0.826	0.753	BP:developmental growth;BP:male gonad development;BP:negative regulation of cell adhesion;BP:signal transduction;BP:cell surface receptor signaling pathway;BP:cellular response to stimulus;BP:response to external biotic stimulus;BP:cellular developmental process;BP:interspecies interaction between organisms;BP:animal organ development;BP:negative regulation of molecular function;BP:negative regul…	GO:0048589;GO:0008584;GO:0007162;GO:0007165;GO:0007166;GO:0051716;GO:0043207;GO:0048869;GO:0044419;GO:0048513;GO:0044092;GO:0048519;GO:0048762;GO:1904627;GO:1904628;GO:0003006;GO:0060317;GO:0051707;GO:0010033;GO:0009607;GO:0009605;GO:0042246;GO:0002376;GO:0048646;GO:0030336;GO:0051100;GO:0050789;GO:0032091;GO:0008406;GO:0065007;GO:0065009;GO:0010812;GO:0009888;GO:0050794;GO:0006952;GO:0006950;GO:…	K06836	ADAM15	------	------	ENOG410XX2M	U:Intracellular trafficking, secretion, and vesicular transport	PF01421.20;PF08516.13;PF00200.24;PF13688.7;PF01562.20;PF13582.7;PF13574.7	Reprolysin;ADAM_CR;Disintegrin;Reprolysin_5;Pep_M12B_propep;Reprolysin_3;Reprolysin_2	Reprolysin;ADAM cysteine-rich;Disintegrin;Metallo-peptidase family M12;Reprolysin family propeptide;Metallo-peptidase family M12B Reprolysin-like;Metallo-peptidase family M12B Reprolysin-like	plasma membrane	10	16	92.6	High
Q99PP2	Zinc finger protein 318 OS=Mus musculus OX=10090 GN=Znf318 PE=1 SV=3	0.426834532374	-1.22825119504	0.01518	down	yes	0.5933	1.39	1	1.602	1.568	0.583	0.581	0.616	BP:negative regulation of metabolic process;BP:regulation of primary metabolic process;BP:regulation of metabolic process;BP:positive regulation of cellular biosynthetic process;BP:negative regulation of cellular biosynthetic process;BP:regulation of cellular biosynthetic process;BP:positive regulation of cellular metabolic process;BP:positive regulation of nitrogen compound metabolic process;BP:…	GO:0009892;GO:0080090;GO:0019222;GO:0031328;GO:0031327;GO:0031326;GO:0031325;GO:0051173;GO:0031323;GO:0010629;GO:0010628;GO:0050789;GO:0007049;GO:0009893;GO:0051321;GO:0010604;GO:0009891;GO:2000112;GO:2000113;GO:0019219;GO:0065007;GO:0048518;GO:0048519;GO:0010468;GO:1903508;GO:0031324;GO:0045935;GO:0045934;GO:0060255;GO:0009987;GO:0009889;GO:1903506;GO:0050794;GO:1902679;GO:0022414;GO:0009890;GO:…	------	------	------	------	ENOG4111IJJ	S:Function unknown	------	------	------	nuclear	3	2	246.2	High
A2A888	Tumor necrosis factor receptor superfamily member 9 (Fragment) OS=Mus musculus OX=10090 GN=Tnfrsf9 PE=1 SV=1	0.758414959929	-0.398940672842	0.01467	down	yes	0.8517	1.123	1	1.182	1.188	0.865	0.806	0.884	BP:regulation of peptide transport;BP:regulation of cytokine secretion;BP:negative regulation of metabolic process;BP:regulation of interleukin-10 secretion;BP:negative regulation of interleukin-12 secretion;BP:negative regulation of secretion;BP:regulation of transport;BP:regulation of establishment of protein localization;BP:negative regulation of signaling;BP:negative regulation of gene expres…	GO:0090087;GO:0050707;GO:0009892;GO:2001179;GO:2001183;GO:0051048;GO:0051049;GO:0070201;GO:0023057;GO:0010629;GO:0032655;GO:1903531;GO:0010648;GO:0023051;GO:1904950;GO:0010646;GO:0051224;GO:0050789;GO:0032880;GO:2001182;GO:0051223;GO:0010605;GO:0019222;GO:0051241;GO:0008219;GO:0032693;GO:0065007;GO:0032695;GO:0048519;GO:0010468;GO:0042127;GO:0008285;GO:2001180;GO:0009987;GO:0032653;GO:0051051;GO:…	K05146	TNFRSF9, CD137	mmu04060	Cytokine-cytokine receptor interaction	ENOG41129F9	U:Intracellular trafficking, secretion, and vesicular transport	PF00020.19	TNFR_c6	TNFR/NGFR cysteine-rich region	extracellular	2	12	24.3	High
Q9CXG3	Peptidyl-prolyl cis-trans isomerase-like 4 OS=Mus musculus OX=10090 GN=Ppil4 PE=1 SV=2	0.749379432624	-0.416231712708	0.01266	down	yes	0.8453	1.128	1	1.189	1.195	0.82	0.844	0.872	BP:regulation of phosphate metabolic process;BP:regulation of primary metabolic process;BP:regulation of metabolic process;BP:regulation of cellular macromolecule biosynthetic process;BP:regulation of cellular metabolic process;BP:regulation of cellular biosynthetic process;BP:regulation of biological process;BP:regulation of protein metabolic process;BP:regulation of nucleobase-containing compou…	GO:0019220;GO:0080090;GO:0019222;GO:2000112;GO:0031323;GO:0031326;GO:0050789;GO:0051246;GO:0019219;GO:0010556;GO:0065007;GO:0031399;GO:0010468;GO:0060255;GO:0009889;GO:1903506;GO:0050794;GO:0051174;GO:0008150;GO:0051171;GO:2001141;GO:0042325;GO:0032268;GO:0051252;GO:1901407;GO:0006355;GO:0006357;GO:0001932;GO:0043226;GO:0043229;GO:0043227;GO:0005634;GO:0005654;GO:0110165;GO:0043231;GO:0005829;GO:…	K12735	PPIL4	------	------	COG0652	C:Energy production and conversion	PF00160.22;PF00076.23	Pro_isomerase;RRM_1	Cyclophilin type peptidyl-prolyl cis-trans isomerase/CLD;RNA recognition motif.	nuclear	8	25	57.2	High
P52431	DNA polymerase delta catalytic subunit OS=Mus musculus OX=10090 GN=Pold1 PE=1 SV=2	0.783438914027	-0.352107305021	0.01037	down	yes	0.8657	1.105	1	1.162	1.152	0.862	0.87	0.865	BP:primary metabolic process;BP:organic cyclic compound biosynthetic process;BP:organic cyclic compound metabolic process;BP:cellular response to stimulus;BP:postreplication repair;BP:DNA replication;BP:DNA-dependent DNA replication;BP:base-excision repair, gap-filling;BP:DNA repair;BP:heterocycle metabolic process;BP:regulation of biological quality;BP:translesion synthesis;BP:chemical homeostas…	GO:0044238;GO:1901362;GO:1901360;GO:0051716;GO:0006301;GO:0006260;GO:0006261;GO:0006287;GO:0006281;GO:0046483;GO:0065008;GO:0019985;GO:0048878;GO:0033554;GO:0019438;GO:0006297;GO:0006807;GO:0070987;GO:1901576;GO:0045004;GO:0044260;GO:0065007;GO:0071214;GO:0018130;GO:0006139;GO:0006950;GO:0008150;GO:0008152;GO:0034654;GO:0044271;GO:0050896;GO:0000731;GO:0071482;GO:0009314;GO:0050801;GO:0044249;GO:…	K02327	POLD1	mmu03440;mmu03030;mmu03420;mmu03430;mmu03410	Homologous recombination;DNA replication;Nucleotide excision repair;Mismatch repair;Base excision repair	COG0417	K:Transcription	PF00136.22;PF03104.20;PF14260.7	DNA_pol_B;DNA_pol_B_exo1;zf-C4pol	DNA polymerase family B;DNA polymerase family B, exonuclease domain;C4-type zinc-finger of DNA polymerase delta	nuclear	34	39	123.7	High
A2AQV0	Enhancer of polycomb homolog 2 (Fragment) OS=Mus musculus OX=10090 GN=Epc2 PE=1 SV=1	0.785208711434	-0.348851916132	0.01423	down	yes	0.8653	1.102	1	1.16	1.147	0.818	0.875	0.903	------	------	------	------	------	------	ENOG410XSSX	K:Transcription	------	------	------	nuclear	2	7	28.8	High
Q8BIF9	Zinc finger protein 787 OS=Mus musculus OX=10090 GN=Znf787 PE=2 SV=3	0.692850915432	-0.529383141812	0.01545	down	yes	0.7947	1.147	1	1.297	1.145	0.807	0.765	0.812	CC:intracellular membrane-bounded organelle;CC:nucleus;CC:cellular_component;CC:intracellular organelle;CC:membrane-bounded organelle;CC:organelle;CC:cellular anatomical entity;MF:cation binding;MF:organic cyclic compound binding;MF:heterocyclic compound binding;MF:ion binding;MF:molecular_function;MF:binding;MF:nucleic acid binding;MF:DNA binding;MF:metal ion binding;	GO:0043231;GO:0005634;GO:0005575;GO:0043229;GO:0043227;GO:0043226;GO:0110165;GO:0043169;GO:0097159;GO:1901363;GO:0043167;GO:0003674;GO:0005488;GO:0003676;GO:0003677;GO:0046872	------	------	------	------	COG5048	S:Function unknown	PF00096.27;PF13465.7;PF13894.7;PF13912.7;PF09723.11	zf-C2H2;zf-H2C2_2;zf-C2H2_4;zf-C2H2_6;Zn-ribbon_8	Zinc finger, C2H2 type;Zinc-finger double domain;C2H2-type zinc finger;C2H2-type zinc finger;Zinc ribbon domain	nuclear	2	7	40.5	High
Q5HZI9	Solute carrier family 25 member 51 OS=Mus musculus OX=10090 GN=Slc25a51 PE=1 SV=1	0.742805755396	-0.428943101304	0.02511	down	yes	0.826	1.112	1	1.104	1.232	0.836	0.902	0.74	CC:organelle membrane;CC:integral component of membrane;CC:membrane;CC:organelle inner membrane;CC:mitochondrion;CC:mitochondrial membrane;CC:cellular_component;CC:mitochondrial inner membrane;CC:intracellular organelle;CC:intrinsic component of membrane;CC:membrane-bounded organelle;CC:organelle;CC:cellular anatomical entity;CC:intracellular membrane-bounded organelle;	GO:0031090;GO:0016021;GO:0016020;GO:0019866;GO:0005739;GO:0031966;GO:0005575;GO:0005743;GO:0043229;GO:0031224;GO:0043227;GO:0043226;GO:0110165;GO:0043231	------	------	------	------	ENOG410XNWT	S:Function unknown	PF00153.28	Mito_carr	Mitochondrial carrier protein	cytoplasmic	1	6	33.7	High
Q571C7	Transcription factor TFIIIB component B'' homolog OS=Mus musculus OX=10090 GN=Bdp1 PE=2 SV=2	0.814191729323	-0.296559528439	0.04803	down	yes	0.8663	1.064	1	1.177	1.016	0.799	0.943	0.857	BP:cellular component assembly;BP:regulation of primary metabolic process;BP:regulation of metabolic process;BP:macromolecular complex subunit organization;BP:regulation of cellular biosynthetic process;BP:cellular macromolecular complex assembly;BP:regulation of cellular metabolic process;BP:cellular component organization or biogenesis;BP:protein-DNA complex subunit organization;BP:macromolecul…	GO:0022607;GO:0080090;GO:0019222;GO:0043933;GO:0031326;GO:0034622;GO:0031323;GO:0071840;GO:0071824;GO:0065003;GO:2000112;GO:0016043;GO:0050789;GO:0019219;GO:0065007;GO:0065004;GO:0010468;GO:0060255;GO:0009987;GO:0009889;GO:1903506;GO:0050794;GO:0008150;GO:0051171;GO:2001141;GO:0070898;GO:0051252;GO:0006355;GO:0010556;GO:0070897;GO:0090576;GO:0043229;GO:0043227;GO:0043226;GO:0000126;GO:0005634;GO:…	K15198	BDP1, TFC5	------	------	COG5118	K:Transcription	PF15963.6	Myb_DNA-bind_7	Myb DNA-binding like	nuclear	1	1	270.6	Medium
A0A0B4J1G0	Low affinity immunoglobulin gamma Fc region receptor IV OS=Mus musculus OX=10090 GN=Fcgr4 PE=1 SV=1	0.785383903793	-0.348530064182	0.03922	down	yes	0.849	1.081	1	1.228	1.016	0.834	0.894	0.819	BP:cellular response to lipopolysaccharide;BP:neutrophil activation;BP:leukocyte activation;BP:cellular response to chemical stimulus;BP:response to lipopolysaccharide;BP:regulation of biological process;BP:immune system process;BP:positive regulation of bone resorption;BP:response to external biotic stimulus;BP:regulation of sensory perception of pain;BP:response to lipid;BP:response to wounding…	GO:0071222;GO:0042119;GO:0045321;GO:0070887;GO:0032496;GO:0050789;GO:0002376;GO:0045780;GO:0043207;GO:0051930;GO:0033993;GO:0009611;GO:0046852;GO:0071310;GO:0046850;GO:0065007;GO:0071219;GO:0048518;GO:0071216;GO:0065008;GO:0034103;GO:0034105;GO:0009987;GO:0071396;GO:0051716;GO:0042060;GO:0006950;GO:0008150;GO:0051239;GO:0042221;GO:0010033;GO:1901700;GO:1901701;GO:0009607;GO:0044057;GO:0009605;GO:…	K06463	FCGR3, CD16	mmu04666;mmu04380;mmu04650;mmu05150;mmu05152;mmu05140;mmu04145;mmu05322	Fc gamma R-mediated phagocytosis;Osteoclast differentiation;Natural killer cell mediated cytotoxicity;Staphylococcus aureus infection;Tuberculosis;Leishmaniasis;Phagosome;Systemic lupus erythematosus	ENOG41114N1	U:Intracellular trafficking, secretion, and vesicular transport	PF13895.7;PF13927.7;PF00047.26;PF16680.6;PF07679.17;PF16681.6	Ig_2;Ig_3;ig;Ig_4;I-set;Ig_5	Immunoglobulin domain;Immunoglobulin domain;Immunoglobulin domain;T-cell surface glycoprotein CD3 delta chain;Immunoglobulin I-set domain;Ig-like domain on T-cell surface glycoprotein CD3 epsilon chain	Golgi apparatus	1	5	28.4	High
A2AFQ9	Gem-associated protein 5 OS=Mus musculus OX=10090 GN=Gemin5 PE=1 SV=1	0.776744186047	-0.364488557115	0.02675	down	yes	0.835	1.075	1	1.017	1.209	0.811	0.817	0.877	BP:cellular component assembly;BP:regulation of primary metabolic process;BP:regulation of metabolic process;BP:macromolecular complex subunit organization;BP:regulation of protein metabolic process;BP:regulation of cellular metabolic process;BP:primary metabolic process;BP:nitrogen compound metabolic process;BP:cellular macromolecular complex assembly;BP:cellular component organization or biogen…	GO:0022607;GO:0080090;GO:0019222;GO:0043933;GO:0051246;GO:0031323;GO:0044238;GO:0006807;GO:0034622;GO:0071840;GO:0043043;GO:0000387;GO:0044271;GO:0044260;GO:0071704;GO:0010608;GO:0043603;GO:2000112;GO:0016043;GO:0050789;GO:0065003;GO:0022618;GO:0065007;GO:0031326;GO:0010468;GO:0044267;GO:0060255;GO:0009987;GO:0009889;GO:0071826;GO:0034248;GO:0034645;GO:0009059;GO:0008150;GO:0051171;GO:0008152;GO:…	K13133	GEMIN5	mmu03013	RNA transport	ENOG410XTH3	S:Function unknown	PF12894.8;PF00400.33	ANAPC4_WD40;WD40	Anaphase-promoting complex subunit 4 WD40 domain;WD domain, G-beta repeat	cytoplasmic	1	28	166.4	High
Q9CPX4	Ferritin OS=Mus musculus OX=10090 GN=Ftl1 PE=1 SV=1	0.815238095238	-0.294706626152	0.007771	down	yes	0.856	1.05	1	1.071	1.08	0.858	0.803	0.907	BP:ion homeostasis;BP:sequestering of metal ion;BP:homeostatic process;BP:iron ion homeostasis;BP:transition metal ion homeostasis;BP:inorganic ion homeostasis;BP:maintenance of location in cell;BP:maintenance of location;BP:cellular transition metal ion homeostasis;BP:transition metal ion transport;BP:intracellular sequestering of iron ion;BP:biological regulation;BP:regulation of biological qua…	GO:0050801;GO:0051238;GO:0042592;GO:0055072;GO:0055076;GO:0098771;GO:0051651;GO:0051235;GO:0046916;GO:0000041;GO:0006880;GO:0065007;GO:0065008;GO:0097577;GO:0019725;GO:0030001;GO:0006810;GO:0006879;GO:0006875;GO:0006812;GO:0006811;GO:0009987;GO:0006873;GO:0008150;GO:0030003;GO:0055065;GO:0055080;GO:0055082;GO:0051234;GO:0051179;GO:0048878;GO:0006826;GO:0000323;GO:0031974;GO:0008043;GO:0043229;GO:…	K13625	FTL;FTL	mmu04978;mmu04216;mmu04217	Mineral absorption;Ferroptosis;Necroptosis	COG1528;ENOG4111Q1M	O:Posttranslational modification, protein turnover, chaperones;P:Inorganic ion transport and metabolism	PF00210.25	Ferritin	Ferritin-like domain	cytoplasmic	9	68	20.8	High
Q99J27	Acetyl-coenzyme A transporter 1 OS=Mus musculus OX=10090 GN=Slc33a1 PE=1 SV=1	0.681978798587	-0.552201205564	0.005945	down	yes	0.772	1.132	1	1.175	1.221	0.763	0.778	0.775	BP:BMP signaling pathway;BP:signal transduction;BP:cell surface receptor signaling pathway;BP:enzyme linked receptor protein signaling pathway;BP:regulation of biological process;BP:biological regulation;BP:regulation of cellular process;BP:biological_process;BP:transmembrane receptor protein serine/threonine kinase signaling pathway;BP:SMAD protein signal transduction;BP:cellular process;CC:inte…	GO:0030509;GO:0007165;GO:0007166;GO:0007167;GO:0050789;GO:0065007;GO:0050794;GO:0008150;GO:0007178;GO:0060395;GO:0009987;GO:0016021;GO:0031224;GO:0005575;GO:0031090;GO:0016020;GO:0005789;GO:0110165;GO:0005346;GO:0015932;GO:0015605;GO:0003674;GO:0042887;GO:0015318;GO:0008509;GO:0015216;GO:0015077;GO:0071077;GO:0022804;GO:0015295;GO:0015294;GO:0015215;GO:0015291;GO:0015293;GO:0005215;GO:0008324;GO:…	K03372	ACATN, SLC33A1	mmu00604;mmu01100	Glycosphingolipid biosynthesis - ganglio series;Metabolic pathways	COG0477	S:Function unknown	PF13000.8	Acatn	Acetyl-coenzyme A transporter 1	Golgi apparatus	5	12	61	High
Q9QWR8	Alpha-N-acetylgalactosaminidase OS=Mus musculus OX=10090 GN=Naga PE=1 SV=2	0.828722382325	-0.271039207547	0.005885	down	yes	0.8627	1.041	1	1.05	1.074	0.913	0.842	0.833	BP:glycoside metabolic process;BP:liposaccharide metabolic process;BP:oligosaccharide metabolic process;BP:cellular catabolic process;BP:nitrogen compound metabolic process;BP:cellular lipid catabolic process;BP:lipid metabolic process;BP:organic substance catabolic process;BP:lipid catabolic process;BP:organic substance metabolic process;BP:glycosphingolipid metabolic process;BP:membrane lipid c…	GO:0016137;GO:1903509;GO:0009311;GO:0044248;GO:0006807;GO:0044242;GO:0006629;GO:1901575;GO:0016042;GO:0071704;GO:0006687;GO:0046466;GO:0019377;GO:0030149;GO:0006664;GO:0006665;GO:0006643;GO:0016139;GO:0009987;GO:0008150;GO:0008152;GO:1901564;GO:0044255;GO:0009056;GO:0046514;GO:1901565;GO:0044238;GO:0005975;GO:0043603;GO:1901136;GO:1901135;GO:0016052;GO:0034641;GO:0044237;GO:1901657;GO:0046479;GO:…	K01204	NAGA	mmu04142;mmu00603;mmu01100	Lysosome;Glycosphingolipid biosynthesis - globo and isoglobo series;Metabolic pathways	ENOG410XPF1	G:Carbohydrate transport and metabolism	PF16499.6;PF17450.3	Melibiase_2;Melibiase_2_C	Alpha galactosidase A;Alpha galactosidase A C-terminal beta sandwich domain	lysosomal	13	41	47.2	High
Q8BG15	CTD small phosphatase-like protein 2 OS=Mus musculus OX=10090 GN=Ctdspl2 PE=1 SV=1	0.772108208955	-0.373125043271	0.01537	down	yes	0.8277	1.072	1	1.041	1.175	0.839	0.773	0.871	BP:regulation of peptide transport;BP:regulation of intracellular protein transport;BP:regulation of cellular localization;BP:dephosphorylation;BP:protein dephosphorylation;BP:regulation of intracellular transport;BP:regulation of response to stimulus;BP:regulation of transmembrane receptor protein serine/threonine kinase signaling pathway;BP:negative regulation of cellular response to growth fac…	GO:0090087;GO:0033157;GO:0060341;GO:0016311;GO:0006470;GO:0032386;GO:0048583;GO:0090092;GO:0090288;GO:0023057;GO:0006807;GO:0023051;GO:0032388;GO:0051222;GO:0051223;GO:1903829;GO:0032880;GO:0010648;GO:0044267;GO:0030514;GO:1904951;GO:0010646;GO:0044260;GO:0090101;GO:0009966;GO:0046824;GO:1903827;GO:0050789;GO:0071704;GO:0009968;GO:0065007;GO:0051049;GO:0048518;GO:0048519;GO:0048585;GO:0070201;GO:…	K17616	CTDSPL2	------	------	COG5190	S:Function unknown	PF03031.19	NIF	NLI interacting factor-like phosphatase	cytoplasmic	2	6	52.8	High
Q5I043	Ubiquitin carboxyl-terminal hydrolase 28 OS=Mus musculus OX=10090 GN=Usp28 PE=1 SV=1	0.829604628737	-0.26950415127	0.005195	down	yes	0.8603	1.037	1	1.024	1.088	0.826	0.888	0.867	BP:primary metabolic process;BP:signal transduction;BP:organic cyclic compound metabolic process;BP:cellular response to stimulus;BP:negative regulation of cell cycle;BP:protein modification by small protein conjugation or removal;BP:protein modification by small protein removal;BP:negative regulation of biological process;BP:DNA repair;BP:heterocycle metabolic process;BP:cellular response to abi…	GO:0044238;GO:0007165;GO:1901360;GO:0051716;GO:0045786;GO:0070647;GO:0070646;GO:0048519;GO:0006281;GO:0046483;GO:0071214;GO:1901564;GO:0019538;GO:0033554;GO:0006807;GO:0035556;GO:0072331;GO:0050789;GO:0072332;GO:0044267;GO:1901575;GO:0031570;GO:0065007;GO:0065008;GO:0016579;GO:0050794;GO:0006950;GO:0036211;GO:0008150;GO:0008152;GO:0010212;GO:0051603;GO:0050896;GO:0031647;GO:0043412;GO:0006511;GO:…	K21122	USP28	------	------	COG5077	S:Function unknown	PF00443.30	UCH	Ubiquitin carboxyl-terminal hydrolase	nuclear	1	1	119.2	High
Q3UHA7	Peptidase_S8 domain-containing protein OS=Mus musculus OX=10090 GN=Mbtps1 PE=2 SV=1	0.823076923077	-0.280900826627	0.02066	down	yes	0.856	1.04	1	1.085	1.036	0.934	0.785	0.849	BP:nuclear transport;BP:protein localization;BP:regulation of transport;BP:small molecule metabolic process;BP:cellular component organization or biogenesis;BP:cellular macromolecule localization;BP:macromolecule localization;BP:protein import into nucleus;BP:establishment of protein localization;BP:secondary alcohol metabolic process;BP:organonitrogen compound metabolic process;BP:protein metabo…	GO:0051169;GO:0008104;GO:0051049;GO:0044281;GO:0071840;GO:0070727;GO:0033036;GO:0006606;GO:0045184;GO:1902652;GO:1901564;GO:0019538;GO:0006807;GO:0006886;GO:0016043;GO:0065007;GO:1901360;GO:0006629;GO:0006810;GO:0050794;GO:0008150;GO:0008152;GO:0051234;GO:0046907;GO:1901615;GO:0015833;GO:0007040;GO:0042886;GO:0006508;GO:0016125;GO:0072594;GO:0017038;GO:0060627;GO:0032879;GO:0008202;GO:0008203;GO:…	K08653	MBTPS1	mmu04141	Protein processing in endoplasmic reticulum	COG1404	O:Posttranslational modification, protein turnover, chaperones	PF00082.23	Peptidase_S8	Subtilase family	Golgi apparatus	1	3	100.1	High
Q9R0H0	Peroxisomal acyl-coenzyme A oxidase 1 OS=Mus musculus OX=10090 GN=Acox1 PE=1 SV=5	0.827675988428	-0.272861990656	0.0008153	down	yes	0.8583	1.037	1	1.056	1.056	0.867	0.862	0.846	BP:lipid oxidation;BP:small molecule metabolic process;BP:small molecule catabolic process;BP:cellular component organization or biogenesis;BP:monocarboxylic acid metabolic process;BP:developmental process involved in reproduction;BP:spermatogenesis;BP:monocarboxylic acid catabolic process;BP:oxoacid metabolic process;BP:oxidation-reduction process;BP:fatty acid derivative metabolic process;BP:or…	GO:0034440;GO:0044281;GO:0044282;GO:0071840;GO:0032787;GO:0003006;GO:0007283;GO:0072329;GO:0043436;GO:0055114;GO:1901568;GO:0016054;GO:0048878;GO:0033559;GO:0009062;GO:1901575;GO:0016043;GO:0016042;GO:0033540;GO:0065007;GO:0065008;GO:0044255;GO:0006629;GO:0008150;GO:0008152;GO:0000038;GO:0042632;GO:0046395;GO:0006690;GO:0006693;GO:0006692;GO:0006631;GO:0006635;GO:0044248;GO:0019395;GO:0044242;GO:…	K00232	E1.3.3.6, ACOX1, ACOX3	mmu00640;mmu01100;mmu00410;mmu04024;mmu00071;mmu01212;mmu04146;mmu03320;mmu01040;mmu01200;mmu00592	Propanoate metabolism;Metabolic pathways;beta-Alanine metabolism;cAMP signaling pathway;Fatty acid degradation;Fatty acid metabolism;Peroxisome;PPAR signaling pathway;Biosynthesis of unsaturated fatty acids;Carbon metabolism;alpha-Linolenic acid metabolism	COG1960	S:Function unknown	PF01756.20;PF14749.7;PF02770.20	ACOX;Acyl-CoA_ox_N;Acyl-CoA_dh_M	Acyl-CoA oxidase;Acyl-coenzyme A oxidase N-terminal;Acyl-CoA dehydrogenase, middle domain	peroxisomal	11	28	74.6	High
Q9Z1E4	Glycogen [starch] synthase, muscle OS=Mus musculus OX=10090 GN=Gys1 PE=1 SV=2	0.815273775216	-0.294643486069	0.003994	down	yes	0.8487	1.041	1	1.038	1.084	0.891	0.83	0.825	BP:cellular biosynthetic process;BP:cellular macromolecule biosynthetic process;BP:generation of precursor metabolites and energy;BP:cellular polysaccharide biosynthetic process;BP:glucan biosynthetic process;BP:organic substance biosynthetic process;BP:cellular polysaccharide metabolic process;BP:cellular carbohydrate metabolic process;BP:cellular macromolecule metabolic process;BP:carbohydrate …	GO:0044249;GO:0034645;GO:0006091;GO:0033692;GO:0009250;GO:1901576;GO:0044264;GO:0044262;GO:0044260;GO:0016051;GO:0071704;GO:0048513;GO:0006112;GO:0006073;GO:0032502;GO:0044238;GO:0009987;GO:0000271;GO:0034637;GO:0009058;GO:0009059;GO:0008150;GO:0008152;GO:0055114;GO:0044042;GO:0007507;GO:0005975;GO:0015980;GO:0005977;GO:0005976;GO:0048856;GO:0044237;GO:0043170;GO:0005978;GO:0016234;GO:0005737;GO:…	K00693	GYS	mmu01100;mmu04910;mmu04152;mmu04151;mmu00500;mmu04922;mmu04931	Metabolic pathways;Insulin signaling pathway;AMPK signaling pathway;PI3K-Akt signaling pathway;Starch and sucrose metabolism;Glucagon signaling pathway;Insulin resistance	COG0438	L:Replication, recombination and repair	PF05693.14;PF13439.7;PF00534.21	Glycogen_syn;Glyco_transf_4;Glycos_transf_1	Glycogen synthase;Glycosyltransferase Family 4;Glycosyl transferases group 1	cytoplasmic	18	35	83.9	High
Q9R013	Cathepsin F OS=Mus musculus OX=10090 GN=Ctsf PE=1 SV=1	0.816346153846	-0.292747069475	0.02075	down	yes	0.849	1.04	1	1.037	1.083	0.929	0.847	0.771	BP:nitrogen compound metabolic process;BP:organic substance metabolic process;BP:proteolysis;BP:proteolysis involved in cellular protein catabolic process;BP:biological_process;BP:metabolic process;BP:primary metabolic process;BP:organonitrogen compound metabolic process;BP:protein metabolic process;BP:macromolecule metabolic process;CC:lytic vacuole;CC:intracellular organelle;CC:membrane-bounded…	GO:0006807;GO:0071704;GO:0006508;GO:0051603;GO:0008150;GO:0008152;GO:0044238;GO:1901564;GO:0019538;GO:0043170;GO:0000323;GO:0043229;GO:0043227;GO:0005764;GO:0005615;GO:0005773;GO:0043226;GO:0110165;GO:0043231;GO:0005575;GO:0004175;GO:0003674;GO:0008233;GO:0008234;GO:0070011;GO:0016787;GO:0140096;GO:0003824;GO:0004197	K01373	CTSF	mmu04142;mmu04210	Lysosome;Apoptosis	COG4870	S:Function unknown	PF00112.24;PF08246.13	Peptidase_C1;Inhibitor_I29	Papain family cysteine protease;Cathepsin propeptide inhibitor domain	lysosomal	5	16	51.6	High
P17563	Methanethiol oxidase OS=Mus musculus OX=10090 GN=Selenbp1 PE=1 SV=2	0.825628626692	-0.276435101269	0.03712	down	yes	0.8537	1.034	1	1.065	1.036	0.951	0.851	0.759	BP:protein localization;BP:cell differentiation;BP:fat cell differentiation;BP:amide transport;BP:cellular developmental process;BP:nitrogen compound transport;BP:macromolecule localization;BP:developmental process;BP:transport;BP:cellular process;BP:brown fat cell differentiation;BP:biological_process;BP:establishment of localization;BP:localization;BP:establishment of protein localization;BP:or…	GO:0008104;GO:0030154;GO:0045444;GO:0042886;GO:0048869;GO:0071705;GO:0033036;GO:0032502;GO:0006810;GO:0009987;GO:0050873;GO:0008150;GO:0051234;GO:0051179;GO:0045184;GO:0071702;GO:0015833;GO:0015031;GO:0043229;GO:0043228;GO:0043226;GO:0005730;GO:0016020;GO:0110165;GO:0001650;GO:0043232;GO:0005829;GO:0005575;GO:0003674;GO:0005488;GO:0016491;GO:0016667;GO:0018549;GO:0003824;GO:0008430;GO:0016670	K17285	SELENBP1	mmu00920;mmu01100	Sulfur metabolism;Metabolic pathways	ENOG410XP4F	S:Function unknown	PF05694.12	SBP56	56kDa selenium binding protein	cytoplasmic	31	85	52.5	High
Q6PZD9	CCAAT/enhancer-binding protein epsilon OS=Mus musculus OX=10090 GN=Cebpe PE=1 SV=1	0.815317919075	-0.294565371939	0.01281	down	yes	0.8463	1.038	1	0.993	1.121	0.869	0.856	0.814	BP:phagocytosis;BP:regulation of primary metabolic process;BP:regulation of metabolic process;BP:macrophage differentiation;BP:cellular response to stimulus;BP:positive regulation of macromolecule metabolic process;BP:response to external biotic stimulus;BP:cellular developmental process;BP:response to bacterium;BP:interspecies interaction between organisms;BP:granulocyte differentiation;BP:posit…	GO:0006909;GO:0080090;GO:0019222;GO:0030225;GO:0051716;GO:0010604;GO:0043207;GO:0048869;GO:0009617;GO:0044419;GO:0030851;GO:0048518;GO:0016192;GO:0060255;GO:2001141;GO:0009607;GO:0051707;GO:0010033;GO:0042089;GO:1901564;GO:0009605;GO:0019538;GO:0050789;GO:0009893;GO:0009891;GO:0006807;GO:0032496;GO:1901576;GO:0065007;GO:0071219;GO:0071216;GO:0006810;GO:0009889;GO:0050794;GO:0006952;GO:0006950;GO:…	K10051	CEBPE	mmu05202;mmu05221	Transcriptional misregulation in cancer;Acute myeloid leukemia	ENOG410YJ8G;ENOG4111HY3	S:Function unknown;K:Transcription	PF07716.16	bZIP_2	Basic region leucine zipper	nuclear	4	18	30.6	High
Q4VBF2	R3H domain-containing protein 4 OS=Mus musculus OX=10090 GN=R3hdm4 PE=2 SV=1	0.808549471662	-0.306592046188	0.008746	down	yes	0.8417	1.041	1	1.031	1.091	0.855	0.889	0.781	CC:intracellular membrane-bounded organelle;CC:nucleus;CC:cellular_component;CC:intracellular organelle;CC:membrane-bounded organelle;CC:organelle;CC:cellular anatomical entity;MF:organic cyclic compound binding;MF:heterocyclic compound binding;MF:molecular_function;MF:binding;MF:nucleic acid binding;	GO:0043231;GO:0005634;GO:0005575;GO:0043229;GO:0043227;GO:0043226;GO:0110165;GO:0097159;GO:1901363;GO:0003674;GO:0005488;GO:0003676	------	------	------	------	ENOG41125BG	S:Function unknown	PF13902.7;PF01424.23	R3H-assoc;R3H	R3H-associated N-terminal domain;R3H domain	nuclear	3	20	29.6	High
A0A0R4J1G4	RAD51-associated protein 1 OS=Mus musculus OX=10090 GN=Rad51ap1 PE=1 SV=1	0.826971762415	-0.274090026579	0.0002009	down	yes	0.8493	1.027	1	1.039	1.041	0.853	0.851	0.844	BP:response to abiotic stimulus;BP:regulation of primary metabolic process;BP:regulation of metabolic process;BP:response to radiation;BP:regulation of cellular metabolic process;BP:interstrand cross-link repair;BP:nucleic acid metabolic process;BP:cellular nitrogen compound metabolic process;BP:nitrogen compound metabolic process;BP:regulation of biological process;BP:organic cyclic compound met…	GO:0009628;GO:0080090;GO:0019222;GO:0009314;GO:0031323;GO:0036297;GO:0090304;GO:0034641;GO:0006807;GO:0050789;GO:1901360;GO:0006139;GO:0071479;GO:0071478;GO:0010212;GO:0006302;GO:0044260;GO:0000724;GO:0006281;GO:0071704;GO:0065007;GO:0071214;GO:0006282;GO:0051052;GO:0010569;GO:0019219;GO:0048583;GO:0009987;GO:0006725;GO:0051716;GO:0050794;GO:0006974;GO:0006950;GO:0008150;GO:0051171;GO:0008152;GO:…	K20778	RAD51AP1	------	------	ENOG4111WAW	O:Posttranslational modification, protein turnover, chaperones	PF15696.6	RAD51_interact	RAD51 interacting motif	nuclear	1	4	36.2	High
Q3UD01	Ataxin-7-like protein 3B OS=Mus musculus OX=10090 GN=Atxn7l3b PE=1 SV=1	0.82485380117	-0.277789659188	0.004858	down	yes	0.8463	1.026	1	1.017	1.06	0.877	0.794	0.868	BP:regulation of metabolic process;BP:regulation of macromolecule metabolic process;BP:regulation of biological process;BP:biological regulation;BP:biological_process;BP:regulation of gene expression;CC:cytoplasm;CC:cellular_component;CC:cellular anatomical entity;	GO:0019222;GO:0060255;GO:0050789;GO:0065007;GO:0008150;GO:0010468;GO:0005737;GO:0005575;GO:0110165	------	------	------	------	ENOG41114JE	S:Function unknown	------	------	------	cytoplasmic	1	21	10.7	High
O88947	Coagulation factor X OS=Mus musculus OX=10090 GN=F10 PE=1 SV=1	0.813910505837	-0.297057924332	0.006587	down	yes	0.8367	1.028	1	1	1.084	0.855	0.866	0.789	BP:hemostasis;BP:positive regulation of cell communication;BP:blood coagulation;BP:regulation of response to stimulus;BP:positive regulation of signaling;BP:regulation of biological process;BP:regulation of signaling;BP:regulation of cell communication;BP:regulation of signal transduction;BP:positive regulation of protein kinase B signaling;BP:positive regulation of response to stimulus;BP:biolog…	GO:0007599;GO:0010647;GO:0007596;GO:0048583;GO:0023056;GO:0050789;GO:0023051;GO:0010646;GO:0009966;GO:0051897;GO:0048584;GO:0065007;GO:0048518;GO:0065008;GO:0032501;GO:0050878;GO:0050794;GO:0050817;GO:0008150;GO:1902533;GO:1902531;GO:0051896;GO:0009967;GO:0048522;GO:0005783;GO:0043229;GO:0043227;GO:0043226;GO:0005615;GO:0005576;GO:0110165;GO:0016020;GO:0043231;GO:0005575;GO:0004252;GO:0004175;GO:…	K01314	F10	mmu04610	Complement and coagulation cascades	COG5640	F:Nucleotide transport and metabolism	PF00089.27;PF00594.21;PF14670.7;PF00008.28;PF12661.8	Trypsin;Gla;FXa_inhibition;EGF;hEGF	Trypsin;Vitamin K-dependent carboxylation/gamma-carboxyglutamic;Coagulation Factor Xa inhibitory site;EGF-like domain;Human growth factor-like EGF	ER	1	2	54	Medium
A0A0B4J1M6	Low affinity immunoglobulin gamma Fc region receptor III OS=Mus musculus OX=10090 GN=Fcgr3 PE=1 SV=1	0.822955665025	-0.281113384255	0.003307	down	yes	0.8353	1.015	1	1.011	1.034	0.881	0.837	0.788	BP:regulation of primary metabolic process;BP:regulation of metabolic process;BP:regulation of transport;BP:positive regulation of response to stimulus;BP:regulation of response to stimulus;BP:positive regulation of defense response;BP:positive regulation of leukocyte mediated immunity;BP:regulation of cytokine biosynthetic process;BP:signal transduction;BP:cell surface receptor signaling pathway…	GO:0080090;GO:0019222;GO:0051049;GO:0048584;GO:0048583;GO:0031349;GO:0002705;GO:0042035;GO:0007165;GO:0007166;GO:0060326;GO:0031347;GO:0002708;GO:0001805;GO:0050729;GO:0010604;GO:0042330;GO:0042534;GO:0042535;GO:0050727;GO:0001820;GO:0001909;GO:0048518;GO:0002682;GO:0001906;GO:0019724;GO:0030595;GO:0015844;GO:0006935;GO:0051050;GO:0060255;GO:0002824;GO:0002822;GO:0002821;GO:0006837;GO:0002673;GO:…	K16824	FCGR2C, CD32	mmu04380;mmu05150;mmu04145;mmu05152;mmu05140	Osteoclast differentiation;Staphylococcus aureus infection;Phagosome;Tuberculosis;Leishmaniasis	ENOG410YXNK	U:Intracellular trafficking, secretion, and vesicular transport	PF13895.7;PF13927.7;PF00047.26;PF16680.6	Ig_2;Ig_3;ig;Ig_4	Immunoglobulin domain;Immunoglobulin domain;Immunoglobulin domain;T-cell surface glycoprotein CD3 delta chain	Golgi apparatus	4	25	30.8	High
Q8C6S5	FAD-binding FR-type domain-containing protein OS=Mus musculus OX=10090 GN=Cybb PE=2 SV=1	0.82236453202	-0.282150051395	0.004806	down	yes	0.8347	1.015	1	1.012	1.034	0.891	0.826	0.787	BP:regulation of metabolic process;BP:regulation of transport;BP:regulation of cytokine biosynthetic process;BP:signal transduction;BP:regulation of ion transmembrane transport;BP:regulation of transmembrane transport;BP:regulation of primary metabolic process;BP:response to amino acid;BP:cellular response to stimulus;BP:response to inorganic substance;BP:positive regulation of macromolecule meta…	GO:0019222;GO:0051049;GO:0042035;GO:0007165;GO:0034765;GO:0034762;GO:0080090;GO:0043200;GO:0051716;GO:0010035;GO:0010604;GO:0043207;GO:0042534;GO:0042535;GO:0044419;GO:0048518;GO:0097411;GO:0060255;GO:0031960;GO:0010038;GO:0009607;GO:0043434;GO:0051707;GO:0010033;GO:0055114;GO:0042743;GO:0009605;GO:0010243;GO:0002376;GO:0009893;GO:0009891;GO:0010628;GO:1903555;GO:0071230;GO:0042554;GO:0050793;GO:…	K21421	NOX2, GP91, CYBB	mmu04670;mmu04621;mmu05140;mmu04216;mmu04217;mmu04066;mmu04933;mmu04145	Leukocyte transendothelial migration;NOD-like receptor signaling pathway;Leishmaniasis;Ferroptosis;Necroptosis;HIF-1 signaling pathway;AGE-RAGE signaling pathway in diabetic complications;Phagosome	ENOG410XNZY	U:Intracellular trafficking, secretion, and vesicular transport	PF08030.13;PF01794.20;PF08022.13	NAD_binding_6;Ferric_reduct;FAD_binding_8	Ferric reductase NAD binding domain;Ferric reductase like transmembrane component;FAD-binding domain	ER	20	35	65.3	High
Q64364	Tumor suppressor ARF OS=Mus musculus OX=10090 GN=Cdkn2a PE=1 SV=1	0.820177165354	-0.2859925169	8.315E-5	down	yes	0.8333	1.016	1	1.033	1.015	0.826	0.829	0.845	BP:regulation of primary metabolic process;BP:regulation of metabolic process;BP:cellular component organization or biogenesis;BP:positive regulation of macromolecule metabolic process;BP:organic substance metabolic process;BP:positive regulation of molecular function;BP:regulation of cysteine-type endopeptidase activity involved in apoptotic process;BP:positive regulation of cysteine-type endope…	GO:0080090;GO:0019222;GO:0071840;GO:0010604;GO:0071704;GO:0044093;GO:0043281;GO:0043280;GO:0060255;GO:0030162;GO:1901564;GO:0019538;GO:0009893;GO:0042981;GO:0050789;GO:0051345;GO:0006919;GO:0016043;GO:0065007;GO:0007005;GO:0065009;GO:0043085;GO:0050790;GO:0050794;GO:0008150;GO:0008152;GO:0051336;GO:0010950;GO:0097435;GO:0051246;GO:0051247;GO:0032270;GO:0032502;GO:0009987;GO:0048518;GO:0008637;GO:…	------	------	------	------	ENOG4111DUI	K:Transcription	PF07392.13	P19Arf_N	Cyclin-dependent kinase inhibitor 2a p19Arf N-terminus	mitochondrial	4	22	19.2	High
Q3UNP9	Proteasome subunit beta OS=Mus musculus OX=10090 GN=Psmb10 PE=2 SV=1	0.825098814229	-0.277361187333	0.002218	down	yes	0.835	1.012	1	1.017	1.019	0.855	0.864	0.786	BP:T cell activation;BP:proteasomal ubiquitin-independent protein catabolic process;BP:cellular catabolic process;BP:leukocyte activation;BP:nitrogen compound metabolic process;BP:lymphocyte proliferation;BP:modification-dependent macromolecule catabolic process;BP:immune system process;BP:organic substance catabolic process;BP:cellular macromolecule catabolic process;BP:cell morphogenesis;BP:cel…	GO:0042110;GO:0010499;GO:0044248;GO:0045321;GO:0006807;GO:0046651;GO:0043632;GO:0002376;GO:1901575;GO:0044265;GO:0000902;GO:0044260;GO:0009653;GO:0043161;GO:0042098;GO:0070661;GO:0071704;GO:0046649;GO:0006511;GO:0006508;GO:0032502;GO:0044238;GO:0019941;GO:0009987;GO:0008150;GO:0030163;GO:0008152;GO:0009056;GO:0009057;GO:0051603;GO:0008283;GO:1901564;GO:1901565;GO:0032943;GO:0019538;GO:0010498;GO:…	K02733	PSMB10, MECL1	mmu03050	Proteasome	COG0638	S:Function unknown	PF00227.27;PF12465.9	Proteasome;Pr_beta_C	Proteasome subunit;Proteasome beta subunits C terminal	cytoplasmic	6	29	29.1	High
Q3UH06	Ras-responsive element-binding protein 1 OS=Mus musculus OX=10090 GN=Rreb1 PE=1 SV=2	0.765837320574	-0.384890127967	0.0007465	down	yes	0.8003	1.045	1	1.075	1.059	0.783	0.792	0.826	BP:regulation of primary metabolic process;BP:regulation of metabolic process;BP:positive regulation of response to stimulus;BP:regulation of response to stimulus;BP:regulation of cell projection organization;BP:positive regulation of cell projection organization;BP:negative regulation of macromolecule metabolic process;BP:positive regulation of macromolecule metabolic process;BP:positive regulat…	GO:0080090;GO:0019222;GO:0048584;GO:0048583;GO:0031344;GO:0031346;GO:0010605;GO:0010604;GO:0045785;GO:1903689;GO:0045600;GO:0010720;GO:0048518;GO:0048519;GO:0042127;GO:0060255;GO:2001141;GO:0033599;GO:0010634;GO:0010632;GO:0022604;GO:0009892;GO:0009893;GO:0009890;GO:0022603;GO:0010629;GO:0010628;GO:1905330;GO:1905332;GO:0120035;GO:0050789;GO:2000392;GO:2000394;GO:0010810;GO:0065007;GO:0051254;GO:…	------	------	------	------	COG5048	E:Amino acid transport and metabolism	PF00096.27;PF13894.7;PF13465.7;PF13912.7;PF13909.7	zf-C2H2;zf-C2H2_4;zf-H2C2_2;zf-C2H2_6;zf-H2C2_5	Zinc finger, C2H2 type;C2H2-type zinc finger;Zinc-finger double domain;C2H2-type zinc finger;C2H2-type zinc-finger domain	nuclear	5	5	184	High
F8VPP8	Zinc finger CCCH type-containing 7B OS=Mus musculus OX=10090 GN=Zc3h7b PE=1 SV=1	0.817733990148	-0.290296485838	0.0001046	down	yes	0.83	1.015	1	1.036	1.01	0.829	0.821	0.84	BP:regulation of metabolic process;BP:nucleic acid metabolic process;BP:dsRNA fragmentation;BP:cellular nitrogen compound metabolic process;BP:nitrogen compound metabolic process;BP:regulation of biological process;BP:organic cyclic compound metabolic process;BP:production of small RNA involved in gene silencing by RNA;BP:nucleobase-containing compound metabolic process;BP:posttranscriptional reg…	GO:0019222;GO:0090304;GO:0031050;GO:0034641;GO:0006807;GO:0050789;GO:1901360;GO:0070918;GO:0006139;GO:0010608;GO:0071704;GO:0065007;GO:0010468;GO:0060255;GO:0009987;GO:0006725;GO:0008150;GO:0008152;GO:0046483;GO:0016070;GO:0044238;GO:0035196;GO:0044237;GO:0043170;GO:0006396;GO:1901363;GO:0003674;GO:0005488;GO:0003676;GO:0043167;GO:0061980;GO:0046872;GO:0043169;GO:0035198;GO:0097159;GO:0003723	------	------	------	------	ENOG410YBKB;COG0457	S:Function unknown;	PF00642.25;PF00515.29;PF13424.7;PF13181.7	zf-CCCH;TPR_1;TPR_12;TPR_8	Zinc finger C-x8-C-x5-C-x3-H type;Tetratricopeptide repeat;Tetratricopeptide repeat;Tetratricopeptide repeat	cytoplasmic	7	10	110.2	High
Q61823	Programmed cell death protein 4 OS=Mus musculus OX=10090 GN=Pdcd4 PE=1 SV=1	0.813721618954	-0.297392774162	0.01024	down	yes	0.8243	1.013	1	1.019	1.02	0.905	0.774	0.794	BP:negative regulation of transferase activity;BP:regulation of phosphate metabolic process;BP:regulation of primary metabolic process;BP:regulation of metabolic process;BP:negative regulation of response to stimulus;BP:positive regulation of response to stimulus;BP:regulation of response to stimulus;BP:regulation of vascular associated smooth muscle cell apoptotic process;BP:positive regulation …	GO:0051348;GO:0019220;GO:0080090;GO:0019222;GO:0048585;GO:0048584;GO:0048583;GO:1905459;GO:0031349;GO:0030509;GO:0007165;GO:0007166;GO:0007167;GO:0031347;GO:0051716;GO:0050729;GO:0010605;GO:0043207;GO:0009966;GO:0009967;GO:0050727;GO:0042981;GO:0051147;GO:0044092;GO:0048518;GO:0048519;GO:1904761;GO:1904760;GO:0042127;GO:0048762;GO:1904037;GO:0060255;GO:0060548;GO:0045859;GO:0060317;GO:1904035;GO:…	K16865	PDCD4	mmu05205;mmu05206	Proteoglycans in cancer;MicroRNAs in cancer	ENOG410XQZZ	S:Function unknown	PF02847.18	MA3	MA3 domain	cytoplasmic	8	24	51.7	High
P17809	Solute carrier family 2, facilitated glucose transporter member 1 OS=Mus musculus OX=10090 GN=Slc2a1 PE=1 SV=4	0.704837209302	-0.504638006811	0.001949	down	yes	0.7577	1.075	1	1.078	1.147	0.778	0.756	0.739	BP:hyperosmotic response;BP:anion transport;BP:carbohydrate transport;BP:carbohydrate transmembrane transport;BP:cellular component organization or biogenesis;BP:cellular response to stimulus;BP:response to mechanical stimulus;BP:transmembrane transport;BP:multi-organism reproductive process;BP:response to peptide hormone;BP:response to organic substance;BP:multi-organism process;BP:cellular resp…	GO:0006972;GO:0006820;GO:0008643;GO:0034219;GO:0071840;GO:0051716;GO:0009612;GO:0055085;GO:0044703;GO:0043434;GO:0010033;GO:0051704;GO:0031668;GO:0031669;GO:0009605;GO:0044706;GO:0031667;GO:0042908;GO:0033554;GO:0007565;GO:0010243;GO:0022607;GO:0071260;GO:0051180;GO:0008645;GO:0016043;GO:0062197;GO:0065003;GO:0071214;GO:0006810;GO:0006811;GO:0006950;GO:0008150;GO:0009267;GO:0042149;GO:0051234;GO:…	K07299	SLC2A1, GLUT1	mmu05230;mmu05166;mmu04911;mmu04976;mmu05200;mmu05211;mmu04919;mmu04066;mmu04922;mmu04920;mmu04931	Central carbon metabolism in cancer;Human T-cell leukemia virus 1 infection;Insulin secretion;Bile secretion;Pathways in cancer;Renal cell carcinoma;Thyroid hormone signaling pathway;HIF-1 signaling pathway;Glucagon signaling pathway;Adipocytokine signaling pathway;Insulin resistance	COG0477	S:Function unknown	PF00083.25;PF07690.17	Sugar_tr;MFS_1	Sugar;Major Facilitator Superfamily	plasma membrane	8	13	53.9	High
Q5SVP0	RIKEN cDNA 9930111J21 gene 1 OS=Mus musculus OX=10090 GN=9930111J21Rik1 PE=1 SV=1	0.828642714571	-0.271177905138	0.01481	down	yes	0.8303	1.002	1	0.992	1.014	0.904	0.826	0.761	BP:cellular response to interferon-beta;BP:cellular response to chemical stimulus;BP:response to interferon-beta;BP:cellular response to stimulus;BP:cellular response to organic substance;BP:response to cytokine;BP:cellular process;BP:defense response;BP:response to stress;BP:biological_process;BP:response to chemical;BP:response to organic substance;BP:cellular response to cytokine stimulus;BP:r…	GO:0035458;GO:0070887;GO:0035456;GO:0051716;GO:0071310;GO:0034097;GO:0009987;GO:0006952;GO:0006950;GO:0008150;GO:0042221;GO:0010033;GO:0071345;GO:0050896;GO:0005789;GO:0031090;GO:0016020;GO:0110165;GO:0005575;GO:0035639;GO:0003674;GO:0005488;GO:0043167;GO:1901363;GO:0001883;GO:0043168;GO:0019001;GO:0097367;GO:0000166;GO:0032561;GO:1901265;GO:0032549;GO:0017076;GO:0001882;GO:0005525;GO:0016787;GO:…	------	------	------	------	ENOG41125KF	S:Function unknown	PF05049.14;PF01926.24;PF00350.24;PF03193.17;PF00005.28;PF13191.7;PF02421.19	IIGP;MMR_HSR1;Dynamin_N;RsgA_GTPase;ABC_tran;AAA_16;FeoB_N	Interferon-inducible GTPase;50S ribosome-binding GTPase;Dynamin family;RsgA GTPase;ABC transporter;AAA ATPase domain;Ferrous iron transport protein B	cytoplasmic	9	19	95.5	High
Q9R0E2	Procollagen-lysine,2-oxoglutarate 5-dioxygenase 1 OS=Mus musculus OX=10090 GN=Plod1 PE=1 SV=1	0.82482552343	-0.277839118685	0.0007564	down	yes	0.8273	1.003	1	1.023	0.985	0.85	0.834	0.798	BP:primary metabolic process;BP:macromolecule modification;BP:nitrogen compound metabolic process;BP:response to hypoxia;BP:epidermis development;BP:cellular macromolecule metabolic process;BP:peptidyl-amino acid modification;BP:organic substance metabolic process;BP:developmental process;BP:cellular protein metabolic process;BP:cellular process;BP:tissue development;BP:cellular protein modificat…	GO:0044238;GO:0043412;GO:0006807;GO:0001666;GO:0008544;GO:0044260;GO:0018193;GO:0071704;GO:0032502;GO:0044267;GO:0009987;GO:0009888;GO:0006464;GO:0006950;GO:0036211;GO:0008150;GO:0008152;GO:1901564;GO:0070482;GO:0009628;GO:0036293;GO:0050896;GO:0048856;GO:0017185;GO:0043170;GO:0018205;GO:0019538;GO:0044237;GO:0018126;GO:0043231;GO:0005783;GO:0030867;GO:0005789;GO:0043229;GO:0043227;GO:0043226;GO:…	K00473	PLOD1	mmu00310;mmu01100	Lysine degradation;Metabolic pathways	ENOG410Y4QU	S:Function unknown	PF03171.21;PF13640.7	2OG-FeII_Oxy;2OG-FeII_Oxy_3	2OG-F;2OG-F	ER	20	37	83.5	High
A0A1B0GRY4	Hydroxysteroid (17-beta) dehydrogenase 14 OS=Mus musculus OX=10090 GN=Hsd17b14 PE=4 SV=1	0.785365853659	-0.348563221391	0.0209	down	yes	0.805	1.025	1	1.063	1.012	0.804	0.903	0.708	BP:organic cyclic compound metabolic process;BP:lipid metabolic process;BP:organic substance catabolic process;BP:lipid catabolic process;BP:organic substance metabolic process;BP:organic cyclic compound catabolic process;BP:steroid catabolic process;BP:biological_process;BP:metabolic process;BP:catabolic process;BP:steroid metabolic process;BP:primary metabolic process;CC:cytosol;CC:cellular_com…	GO:1901360;GO:0006629;GO:1901575;GO:0016042;GO:0071704;GO:1901361;GO:0006706;GO:0008150;GO:0008152;GO:0009056;GO:0008202;GO:0044238;GO:0005829;GO:0005575;GO:0110165;GO:0016491;GO:0003674;GO:0005488;GO:0047045;GO:0004303;GO:0042802;GO:0016229;GO:0033764;GO:0003824;GO:0016614;GO:0016616;GO:0005515	------	------	------	------	COG1028	C:Energy production and conversion	PF00106.26;PF13561.7;PF08659.11;PF01370.22	adh_short;adh_short_C2;KR;Epimerase	short chain dehydrogenase;Enoyl;KR domain;NAD dependent epimerase/dehydratase family	mitochondrial	1	4	20.9	Medium
Q3URK3	Methylcytosine dioxygenase TET1 OS=Mus musculus OX=10090 GN=Tet1 PE=1 SV=2	0.820199004975	-0.285954101427	0.006917	down	yes	0.8243	1.005	1	1.043	0.973	0.768	0.864	0.841	BP:regulation of primary metabolic process;BP:regulation of metabolic process;BP:regulation of histone modification;BP:positive regulation of histone modification;BP:cellular component morphogenesis;BP:organic cyclic compound metabolic process;BP:organic cyclic compound catabolic process;BP:DNA modification;BP:negative regulation of macromolecule metabolic process;BP:positive regulation of macrom…	GO:0080090;GO:0019222;GO:0031056;GO:0031058;GO:0032989;GO:1901360;GO:1901361;GO:0006304;GO:0010605;GO:0010604;GO:0031452;GO:0001826;GO:0048518;GO:0048519;GO:0120039;GO:1905269;GO:1905268;GO:0042127;GO:0051052;GO:0019827;GO:0060255;GO:0031060;GO:0031062;GO:2001141;GO:0032990;GO:0055114;GO:0046483;GO:0070988;GO:0070989;GO:1901564;GO:0019538;GO:0045798;GO:0010638;GO:0010639;GO:0019439;GO:0009892;GO:…	K13097	TET1	------	------	ENOG410XPWW	S:Function unknown	PF12851.8;PF02008.21	Tet_JBP;zf-CXXC	Oxygenase domain of the 2OGFeDO superfamily;CXXC zinc finger domain	nuclear	1	0	219.1	Medium
Q64478	Histone H2B type 1-H OS=Mus musculus OX=10090 GN=H2bc9 PE=1 SV=3	0.808110781405	-0.307375013757	0.003803	down	yes	0.817	1.011	1	1.002	1.03	0.764	0.87	0.817	BP:nucleosome organization;BP:cellular component assembly;BP:macromolecular complex subunit organization;BP:cellular macromolecular complex assembly;BP:cellular component organization or biogenesis;BP:protein-DNA complex subunit organization;BP:chromatin organization;BP:cellular component organization;BP:macromolecular complex assembly;BP:protein-DNA complex assembly;BP:cellular process;BP:biolog…	GO:0034728;GO:0022607;GO:0043933;GO:0034622;GO:0071840;GO:0071824;GO:0006325;GO:0016043;GO:0065003;GO:0065004;GO:0009987;GO:0008150;GO:0006334;GO:0044815;GO:0043229;GO:0043227;GO:0005654;GO:0005634;GO:0043226;GO:0110165;GO:0000786;GO:0032991;GO:0043231;GO:0032993;GO:0005575;GO:0005829;GO:0003677;GO:0003674;GO:0005488;GO:0003676;GO:1901363;GO:0097159;GO:0005515;GO:0046983;GO:0046982	K11252	H2B;H2B;H2B;H2B;H2B	mmu05322;mmu05203;mmu05034	Systemic lupus erythematosus;Viral carcinogenesis;Alcoholism	------	------	PF00125.25;PF00808.24	Histone;CBFD_NFYB_HMF	Core histone H2A/H2B/H3/H4;Histone-like transcription factor	nuclear	1	67	13.9	High
D3YVS7	Cysteine-rich and transmembrane domain-containing protein 1 (Fragment) OS=Mus musculus OX=10090 GN=Cystm1 PE=1 SV=1	0.73339658444	-0.447334547712	0.00108	down	yes	0.773	1.054	1	1.05	1.111	0.757	0.787	0.775	CC:cellular_component;CC:integral component of membrane;CC:cellular anatomical entity;CC:intrinsic component of membrane;	GO:0005575;GO:0016021;GO:0110165;GO:0031224	------	------	------	------	------	------	------	------	------	cytoplasmic	1	12	9.2	High
Q9CYQ7	Nuclear prelamin A recognition factor OS=Mus musculus OX=10090 GN=Narf PE=2 SV=1	0.756207892204	-0.40314518872	0.0004802	down	yes	0.7857	1.039	1	1.076	1.04	0.787	0.803	0.767	CC:supramolecular fiber;CC:polymeric cytoskeletal fiber;CC:membrane-enclosed lumen;CC:intracellular organelle;CC:non-membrane-bounded organelle;CC:organelle;CC:supramolecular complex;CC:lamin filament;CC:nucleolus;CC:nucleoplasm;CC:cellular anatomical entity;CC:intracellular organelle lumen;CC:nuclear lumen;CC:intracellular non-membrane-bounded organelle;CC:organelle lumen;CC:cellular_component;C…	GO:0099512;GO:0099513;GO:0031974;GO:0043229;GO:0043228;GO:0043226;GO:0099080;GO:0005638;GO:0005730;GO:0005654;GO:0110165;GO:0070013;GO:0031981;GO:0043232;GO:0043233;GO:0005575;GO:0099081;GO:0005882;GO:0003674;GO:0005488;GO:0005521;GO:0005515	------	------	------	------	COG4624	C:Energy production and conversion	PF02906.15;PF02256.18	Fe_hyd_lg_C;Fe_hyd_SSU	Iron only hydrogenase large subunit, C-terminal domain;Iron hydrogenase small subunit	cytoplasmic	1	2	51.8	High
Q8K039	Uncharacterized protein KIAA1143 homolog OS=Mus musculus OX=10090 PE=1 SV=1	0.814626865672	-0.295788700958	0.00173	down	yes	0.8187	1.005	1	1.032	0.982	0.853	0.82	0.783	------	------	------	------	------	------	ENOG411289D	S:Function unknown	PF15377.7	DUF4604	Domain of unknown function	nuclear	2	13	17.5	High
Q8QZY6	Tetraspanin-14 OS=Mus musculus OX=10090 GN=Tspan14 PE=1 SV=1	0.82672820307	-0.274514991045	5.592E-7	down	yes	0.824	0.9967	1	0.991	0.999	0.825	0.825	0.822	BP:protein localization;BP:regulation of biological process;BP:regulation of response to stimulus;BP:positive regulation of signaling;BP:cellular biosynthetic process;BP:nitrogen compound metabolic process;BP:cellular macromolecule biosynthetic process;BP:regulation of signaling;BP:positive regulation of cell communication;BP:regulation of cell communication;BP:cellular protein metabolic process;…	GO:0008104;GO:0050789;GO:0048583;GO:0023056;GO:0044249;GO:0006807;GO:0034645;GO:0023051;GO:0010647;GO:0010646;GO:0044267;GO:1990778;GO:0044260;GO:0045747;GO:0009966;GO:0009967;GO:0043043;GO:0051641;GO:0071704;GO:0065007;GO:0048518;GO:1901566;GO:0048584;GO:1901576;GO:0009987;GO:0050794;GO:0009058;GO:0009059;GO:0008150;GO:0072657;GO:0008152;GO:0008593;GO:0044271;GO:0072659;GO:0051179;GO:0034613;GO:…	------	------	------	------	ENOG4111IRY	U:Intracellular trafficking, secretion, and vesicular transport	PF00335.21	Tetraspanin	Tetraspanin family	plasma membrane	3	14	30.7	High
Q9D0L3	Cyclin-dependent kinases regulatory subunit OS=Mus musculus OX=10090 GN=Cks1b PE=2 SV=1	0.812562313061	-0.299449641494	0.006487	down	yes	0.815	1.003	1	0.998	1.012	0.747	0.829	0.869	BP:regulation of phosphate metabolic process;BP:regulation of primary metabolic process;BP:regulation of metabolic process;BP:positive regulation of cell cycle;BP:positive regulation of molecular function;BP:positive regulation of biological process;BP:regulation of macromolecule metabolic process;BP:regulation of protein kinase activity;BP:regulation of RNA biosynthetic process;BP:regulation of …	GO:0019220;GO:0080090;GO:0019222;GO:0045787;GO:0044093;GO:0048518;GO:0060255;GO:0045859;GO:2001141;GO:0042325;GO:0042327;GO:1904029;GO:0009893;GO:0033674;GO:0071902;GO:0071900;GO:0050789;GO:0007346;GO:0051347;GO:0043549;GO:1904031;GO:0065007;GO:0007049;GO:0065009;GO:0050790;GO:0009889;GO:0050794;GO:0008150;GO:0010604;GO:0031401;GO:0051338;GO:0006355;GO:0010556;GO:0045737;GO:0043085;GO:0010562;GO:…	K02219	CKS1	mmu05200;mmu05222	Pathways in cancer;Small cell lung cancer	ENOG4111UAN	T:Signal transduction mechanisms	PF01111.20	CKS	Cyclin-dependent kinase regulatory subunit	cytoplasmic	2	22	9.7	High
A0A1S6GWJ3	Thymidine kinase OS=Mus musculus OX=10090 GN=Tk1 PE=2 SV=1	0.71320754717	-0.487606125229	0.001752	down	yes	0.756	1.06	1	1.138	1.042	0.759	0.758	0.751	BP:cellular component assembly;BP:pyrimidine deoxyribonucleoside metabolic process;BP:protein homotetramerization;BP:macromolecular complex subunit organization;BP:nucleic acid metabolic process;BP:cellular biosynthetic process;BP:cellular nitrogen compound metabolic process;BP:nitrogen compound metabolic process;BP:cellular component organization;BP:cellular macromolecule biosynthetic process;BP…	GO:0022607;GO:0046125;GO:0051289;GO:0043933;GO:0090304;GO:0044249;GO:0034641;GO:0006807;GO:0016043;GO:0034645;GO:0009120;GO:1901362;GO:0071840;GO:0072527;GO:0006139;GO:0006213;GO:0071897;GO:0044260;GO:0071704;GO:1901360;GO:0051260;GO:0051262;GO:0065003;GO:0044281;GO:0018130;GO:1901576;GO:0009987;GO:0006725;GO:0006259;GO:0009058;GO:0009059;GO:0008150;GO:0009116;GO:0008152;GO:0034654;GO:1901564;GO:…	K00857	tdk, TK	mmu00983;mmu00240;mmu01100	Drug metabolism - other enzymes;Pyrimidine metabolism;Metabolic pathways	COG1435	F:Nucleotide transport and metabolism	PF00265.19	TK	Thymidine kinase	mitochondrial	1	6	28.2	High
Q8K1H7	T-complex protein 11-like protein 2 OS=Mus musculus OX=10090 GN=Tcp11l2 PE=1 SV=1	0.800695134062	-0.320675056123	0.001449	down	yes	0.8063	1.007	1	1.015	1.006	0.853	0.8	0.766	------	------	------	------	------	------	ENOG410ZDEH	S:Function unknown	PF05794.14	Tcp11	T-complex protein 11	cytoplasmic	9	23	57.9	High
Q4G0F8	Ubinuclein-1 OS=Mus musculus OX=10090 GN=Ubn1 PE=2 SV=1	0.8097	-0.304540617361	0.002336	down	yes	0.8097	1	1	0.963	1.038	0.789	0.844	0.796	BP:nucleosome organization;BP:cellular component assembly;BP:macromolecular complex subunit organization;BP:cell differentiation;BP:DNA replication-independent nucleosome organization;BP:cellular macromolecular complex assembly;BP:cellular component organization or biogenesis;BP:protein-DNA complex subunit organization;BP:chromatin organization;BP:cellular developmental process;BP:cellular compon…	GO:0034728;GO:0022607;GO:0043933;GO:0030154;GO:0034724;GO:0034622;GO:0071840;GO:0071824;GO:0006325;GO:0048869;GO:0016043;GO:0065003;GO:0065004;GO:0032502;GO:0009987;GO:0030216;GO:0030855;GO:0008150;GO:0009913;GO:0006334;GO:0006333;GO:0006336;GO:0043229;GO:0070161;GO:0043227;GO:0005654;GO:0016605;GO:0016604;GO:0005634;GO:0043226;GO:0030054;GO:0070160;GO:0110165;GO:0005923;GO:0005911;GO:0043231;GO:…	K17492	UBN	------	------	ENOG410XREY	S:Function unknown	PF14075.7;PF08729.11	UBN_AB;HUN	Ubinuclein conserved middle domain;HPC2 and ubinuclein domain	nuclear	1	2	122.3	High
O89017	Legumain OS=Mus musculus OX=10090 GN=Lgmn PE=1 SV=1	0.811566603187	-0.301218596978	0.002088	down	yes	0.8097	0.9977	1	1.001	0.992	0.834	0.838	0.757	------	------	K01369	LGMN	mmu04612;mmu04142	Antigen processing and presentation;Lysosome	COG5206	O:Posttranslational modification, protein turnover, chaperones	PF01650.19	Peptidase_C13	Peptidase C13 family	extracellular	12	38	49.3	High
Q8BUN5	Mothers against decapentaplegic homolog 3 OS=Mus musculus OX=10090 GN=Smad3 PE=1 SV=2	0.782312252964	-0.354183533534	0.0002634	down	yes	0.7917	1.012	1	1.01	1.025	0.803	0.813	0.759	BP:regulation of phosphate metabolic process;BP:regulation of metabolic process;BP:positive regulation of stress fiber assembly;BP:positive regulation of cytoskeleton organization;BP:regulation of cytoskeleton organization;BP:regulation of stress fiber assembly;BP:epithelial cell differentiation;BP:negative regulation of cell death;BP:somitogenesis;BP:positive regulation of organelle organization…	GO:0019220;GO:0019222;GO:0051496;GO:0051495;GO:0051493;GO:0051492;GO:0030855;GO:0060548;GO:0001756;GO:0010638;GO:0051253;GO:0009894;GO:0009895;GO:0009892;GO:0009893;GO:0009890;GO:0009891;GO:0090263;GO:0001952;GO:0030177;GO:0050789;GO:0051345;GO:0002682;GO:1901861;GO:0048704;GO:0070169;GO:0048701;GO:0009889;GO:0070167;GO:0007050;GO:0032956;GO:0035303;GO:0002520;GO:0010556;GO:0048869;GO:0010558;GO:…	K23605	SMAD3	mmu05210;mmu05161;mmu04659;mmu04550;mmu05226;mmu05212;mmu05321;mmu05225;mmu04068;mmu04350;mmu05220;mmu04110;mmu04310;mmu05166;mmu04144;mmu04520;mmu05200;mmu04390;mmu04371;mmu04218;mmu04933	Colorectal cancer;Hepatitis B;Th17 cell differentiation;Signaling pathways regulating pluripotency of stem cells;Gastric cancer;Pancreatic cancer;Inflammatory bowel diseas;Hepatocellular carcinoma;FoxO signaling pathway;TGF-beta signaling pathway;Chronic myeloid leukemia;Cell cycle;Wnt signaling pathway;Human T-cell leukemia virus 1 infection;Endocytosis;Adherens junction;Pathways in cancer;Hippo…	ENOG410XQKU	S:Function unknown	PF03166.15;PF03165.17	MH2;MH1	MH2 domain;MH1 domain	nuclear	1	11	48.1	High
Q9D9J2	Testis-expressed protein 33 OS=Mus musculus OX=10090 GN=Tex33 PE=1 SV=1	0.80929438924	-0.305263501453	0.04836	down	yes	0.8063	0.9963	1	1.093	0.896	0.735	0.828	0.856	------	------	------	------	------	------	ENOG410Y5BD	S:Function unknown	PF15400.7	TEX33	Testis-expressed sequence 33 protein family	cytoplasmic	1	2	30.2	Medium
G3X9T7	Galectin-9 OS=Mus musculus OX=10090 GN=Lgals9 PE=1 SV=1	0.798558991294	-0.324529108286	5.346E-7	down	yes	0.798	0.9993	1	1.002	0.996	0.801	0.801	0.792	BP:regulation of peptide transport;BP:negative regulation of T cell proliferation;BP:regulation of phosphate metabolic process;BP:regulation of primary metabolic process;BP:regulation of metabolic process;BP:positive regulation of secretion;BP:negative regulation of secretion;BP:regulation of transport;BP:negative regulation of response to stimulus;BP:positive regulation of response to stimulus;B…	GO:0090087;GO:0042130;GO:0019220;GO:0080090;GO:0019222;GO:0051047;GO:0051048;GO:0051049;GO:0048585;GO:0048584;GO:0048583;GO:0051353;GO:0002707;GO:0031348;GO:0007162;GO:0002704;GO:0002703;GO:0007165;GO:0031341;GO:0031342;GO:0031347;GO:0050728;GO:0010605;GO:0010604;GO:0043207;GO:2000401;GO:0009966;GO:0009615;GO:0050727;GO:0044419;GO:2000403;GO:0043322;GO:0044093;GO:0043321;GO:0048518;GO:0065007;GO:…	K10093	LGALS9	------	------	ENOG4111EA0	A:RNA processing and modification	PF00337.23	Gal-bind_lectin	Galactoside-binding lectin	cytoplasmic	7	27	40	High
D3Z5B1	Zinc finger, BED type-containing 5 (Fragment) OS=Mus musculus OX=10090 GN=Zbed5 PE=4 SV=8	0.795979899497	-0.329196095351	4.482E-5	down	yes	0.792	0.995	1	0.987	0.998	0.808	0.774	0.794	CC:cellular_component;CC:intracellular membrane-bounded organelle;CC:mitochondrion;CC:nucleoplasm;CC:intracellular organelle;CC:membrane-bounded organelle;CC:organelle;CC:cellular anatomical entity;	GO:0005575;GO:0043231;GO:0005739;GO:0005654;GO:0043229;GO:0043227;GO:0043226;GO:0110165	K22758	CHCHD2	------	------	ENOG410ZSKF;ENOG41126E7	S:Function unknown;	------	------	------	mitochondrial	3	19	19.2	High
E9PVX6	Proliferation marker protein Ki-67 OS=Mus musculus OX=10090 GN=Mki67 PE=1 SV=1	0.776969092722	-0.364070884496	1.629E-6	down	yes	0.7793	1.003	1	1.003	1.006	0.77	0.782	0.786	BP:regulation of chromatin organization;BP:regulation of chromosome organization;BP:regulation of organelle organization;BP:regulation of cellular component organization;BP:regulation of biological process;BP:cell cycle;BP:regulation of nuclear division;BP:regulation of mitotic cell cycle;BP:meiotic cell cycle;BP:regulation of cell cycle process;BP:biological regulation;BP:regulation of mitotic n…	GO:1902275;GO:0033044;GO:0033043;GO:0051128;GO:0050789;GO:0007049;GO:0051783;GO:0007346;GO:0051321;GO:0010564;GO:0065007;GO:0007088;GO:0008283;GO:0009987;GO:0050794;GO:0022414;GO:1990705;GO:0008150;GO:0051983;GO:0072575;GO:0072574;GO:0051726;GO:0050673;GO:0043229;GO:0043228;GO:0043227;GO:0005737;GO:0016604;GO:0005730;GO:0005634;GO:0043226;GO:0005654;GO:0098687;GO:0005694;GO:0110165;GO:0000793;GO:…	------	------	------	------	ENOG410ZXYW	T:Signal transduction mechanisms	PF08065.13;PF15276.7;PF00498.27;PF16697.6	KI67R;PP1_bind;FHA;Yop-YscD_cpl	KI67R;Protein phosphatase 1 binding;FHA domain;Inner membrane component of T3SS, cytoplasmic domain	nuclear	76	35	350.7	High
Q542W3	GTPase activating protein (SH3 domain) binding protein 2 OS=Mus musculus OX=10090 GN=G3bp2 PE=2 SV=1	0.764122893954	-0.388123409191	0.0444	down	yes	0.771	1.009	1	0.996	1.031	0.626	0.908	0.779	BP:nucleobase-containing compound transport;BP:cellular component assembly;BP:regulation of organelle organization;BP:macromolecular complex subunit organization;BP:immune system process;BP:stress granule assembly;BP:regulation of cellular component organization;BP:regulation of biological process;BP:interspecies interaction between organisms;BP:mRNA transport;BP:cellular component organization o…	GO:0015931;GO:0022607;GO:0033043;GO:0043933;GO:0002376;GO:0034063;GO:0051128;GO:0050789;GO:0044419;GO:0051028;GO:0071840;GO:0010638;GO:0051234;GO:0043207;GO:0051236;GO:0051260;GO:0016043;GO:0065003;GO:0065007;GO:1902115;GO:1902117;GO:0048518;GO:0048522;GO:0071705;GO:0051130;GO:0051259;GO:0006810;GO:0007165;GO:0045087;GO:0009987;GO:0007264;GO:0050794;GO:0006952;GO:0006950;GO:0008150;GO:0071702;GO:…	------	------	------	------	ENOG410YV57	S:Function unknown	PF02136.21;PF00076.23	NTF2;RRM_1	Nuclear transport factor 2;RNA recognition motif.	cytoplasmic	1	36	50.8	High
Q8C006	Tripartite motif-containing protein 35 OS=Mus musculus OX=10090 GN=Trim35 PE=1 SV=2	0.773978065803	-0.36963541328	0.01058	down	yes	0.7763	1.003	1	0.929	1.08	0.738	0.769	0.822	BP:negative regulation of cell proliferation;BP:negative regulation of viral release from host cell;BP:regulation of viral release from host cell;BP:positive regulation of cell death;BP:cell death;BP:regulation of cell death;BP:regulation of apoptotic process;BP:regulation of biological process;BP:immune system process;BP:regulation of mitotic cell cycle;BP:negative regulation of cell cycle;BP:ne…	GO:0008285;GO:1902187;GO:1902186;GO:0010942;GO:0008219;GO:0010941;GO:0042981;GO:0050789;GO:0002376;GO:0007346;GO:0045786;GO:1903901;GO:0043207;GO:0012501;GO:0044419;GO:0043067;GO:0065007;GO:0048518;GO:0048519;GO:0043068;GO:0042127;GO:0045930;GO:0009987;GO:0050792;GO:0045087;GO:0006915;GO:0050794;GO:0006952;GO:0043903;GO:0006950;GO:0008150;GO:0006955;GO:1903900;GO:0051707;GO:0009607;GO:0009605;GO:…	K12012	TRIM35	------	------	ENOG410YB4K	S:Function unknown	PF13765.7;PF00622.29;PF13445.7;PF13920.7;PF00097.26;PF00643.25;PF13923.7;PF15227.7;PF13639.7	PRY;SPRY;zf-RING_UBOX;zf-C3HC4_3;zf-C3HC4;zf-B_box;zf-C3HC4_2;zf-C3HC4_4;zf-RING_2	SPRY-associated domain;SPRY domain;RING-type zinc-finger;Zinc finger, C3HC4 type;Zinc finger, C3HC4 type;B-box zinc finger;Zinc finger, C3HC4 type;zinc finger of C3HC4-type, RING;Ring finger domain	cytoplasmic	1	2	57.3	High
Q3U6I5	C1q domain-containing protein OS=Mus musculus OX=10090 GN=C1qb PE=2 SV=1	0.723776908023	-0.466383015377	0.0197	down	yes	0.7397	1.022	1	0.97	1.097	0.704	0.865	0.65	BP:synapse organization;BP:cell junction organization;BP:regulation of response to stimulus;BP:cell junction disassembly;BP:synapse disassembly;BP:regulation of biological process;BP:cellular component organization or biogenesis;BP:response to external biotic stimulus;BP:cellular component organization;BP:interspecies interaction between organisms;BP:positive regulation of immune system process;B…	GO:0050808;GO:0034330;GO:0048583;GO:0150146;GO:0098883;GO:0050789;GO:0071840;GO:0043207;GO:0016043;GO:0044419;GO:0002684;GO:0002682;GO:0048518;GO:0065007;GO:0032502;GO:0048584;GO:0006956;GO:0045087;GO:0009987;GO:0006952;GO:0006950;GO:0008150;GO:0006955;GO:0006958;GO:0006959;GO:0051707;GO:0048839;GO:0050776;GO:0009607;GO:0009605;GO:0050896;GO:0048856;GO:0050778;GO:0002376;GO:0002253;GO:0002252;GO:…	K03987	C1QB	mmu05020;mmu05322;mmu05150;mmu05142;mmu04610;mmu05133	Prion diseases;Systemic lupus erythematosus;Staphylococcus aureus infection;Chagas diseas;Complement and coagulation cascades;Pertussis	ENOG4111MQB	O:Posttranslational modification, protein turnover, chaperones	PF00386.22;PF01391.19	C1q;Collagen	C1q domain;Collagen triple helix repeat	extracellular	1	5	26.7	High
Q8VHC3	Selenoprotein M OS=Mus musculus OX=10090 GN=Selenom PE=1 SV=3	0.780905133138	-0.3567807991	0.006421	down	yes	0.7713	0.9877	1	0.924	1.039	0.724	0.802	0.788	BP:developmental growth;BP:organic hydroxy compound transport;BP:multicellular organism growth;BP:adipose tissue development;BP:hormone metabolic process;BP:establishment of localization;BP:growth;BP:lipid transport;BP:hormone secretion;BP:biological regulation;BP:connective tissue development;BP:organic substance transport;BP:glucocorticoid secretion;BP:regulation of biological quality;BP:develo…	GO:0048589;GO:0015850;GO:0035264;GO:0060612;GO:0042445;GO:0051234;GO:0040007;GO:0006869;GO:0046879;GO:0065007;GO:0061448;GO:0071702;GO:0035933;GO:0065008;GO:0032502;GO:0032501;GO:0140353;GO:0140352;GO:0035929;GO:0006810;GO:0009888;GO:0023061;GO:0010817;GO:0008150;GO:0008152;GO:0042221;GO:0010035;GO:0051179;GO:0046903;GO:0035930;GO:0050896;GO:0048856;GO:0032940;GO:0009914;GO:0035934;GO:0009987;GO:…	------	------	------	------	ENOG4112CA8	S:Function unknown	PF08806.12	Sep15_SelM	Sep15/SelM redox domain	ER	1	10	16.4	High
O88396	GrpE protein homolog 2, mitochondrial OS=Mus musculus OX=10090 GN=Grpel2 PE=2 SV=2	0.786666666667	-0.346175641134	0.02563	down	yes	0.767	0.975	1	1.03	0.895	0.75	0.701	0.85	BP:protein localization;BP:protein folding;BP:establishment of localization in cell;BP:protein import into mitochondrial matrix;BP:peptide transport;BP:amide transport;BP:protein transmembrane transport;BP:cellular macromolecule localization;BP:intracellular protein transport;BP:nitrogen compound transport;BP:intracellular protein transmembrane transport;BP:mitochondrial transmembrane transport;B…	GO:0008104;GO:0006457;GO:0051649;GO:0030150;GO:0015833;GO:0042886;GO:0071806;GO:0070727;GO:0006886;GO:0071705;GO:0065002;GO:1990542;GO:0006810;GO:0071702;GO:0033036;GO:0034613;GO:0009987;GO:0072594;GO:0017038;GO:0045184;GO:0033365;GO:0008150;GO:0072655;GO:0006839;GO:0051234;GO:0051179;GO:0044743;GO:0051641;GO:0070585;GO:0046907;GO:0055085;GO:0015031;GO:0043231;GO:0019866;GO:0031974;GO:0005739;GO:…	K03687	GRPE	------	------	COG0576	O:Posttranslational modification, protein turnover, chaperones	PF01025.20	GrpE	GrpE	mitochondrial	1	5	25	High
E0CYW1	Ubiquitin-like protein 5 (Fragment) OS=Mus musculus OX=10090 GN=Ubl5 PE=1 SV=1	0.826022930472	-0.27574626334	0.02098	down	yes	0.7853	0.9507	1	0.973	0.879	0.749	0.772	0.835	BP:nucleic acid metabolic process;BP:cellular nitrogen compound metabolic process;BP:nitrogen compound metabolic process;BP:cellular metabolic process;BP:organic cyclic compound metabolic process;BP:nucleobase-containing compound metabolic process;BP:cellular macromolecule metabolic process;BP:organic substance metabolic process;BP:cellular protein metabolic process;BP:RNA splicing;BP:mRNA metabo…	GO:0090304;GO:0034641;GO:0006807;GO:0044237;GO:1901360;GO:0006139;GO:0044260;GO:0071704;GO:0044267;GO:0008380;GO:0016071;GO:0009987;GO:0006725;GO:0006464;GO:0000375;GO:0043412;GO:0000377;GO:0008150;GO:0008152;GO:0046483;GO:0016070;GO:0044238;GO:1901564;GO:0019538;GO:0000398;GO:0043170;GO:0036211;GO:0006396;GO:0006397;GO:0043227;GO:0043226;GO:0005737;GO:0005634;GO:0110165;GO:0043231;GO:0043229;GO:…	K13113	UBL5, HUB1	------	------	ENOG4111UT0	O:Posttranslational modification, protein turnover, chaperones	------	------	------	cytoplasmic	2	27	6.5	High
A0A0R4J1A6	GAS2-like protein 3 OS=Mus musculus OX=10090 GN=Gas2l3 PE=1 SV=1	0.756270945466	-0.403024900587	0.01436	down	yes	0.7447	0.9847	1	0.937	1.017	0.64	0.788	0.806	BP:actin cytoskeleton organization;BP:cellular component organization or biogenesis;BP:response to external biotic stimulus;BP:response to bacterium;BP:cellular component organization;BP:interspecies interaction between organisms;BP:actin filament-based process;BP:cellular process;BP:biological_process;BP:cytoskeleton organization;BP:response to other organism;BP:organelle organization;BP:microtu…	GO:0030036;GO:0071840;GO:0043207;GO:0009617;GO:0016043;GO:0044419;GO:0030029;GO:0009987;GO:0008150;GO:0007010;GO:0051707;GO:0006996;GO:0007017;GO:0009607;GO:0009605;GO:0050896;GO:0000226;GO:0099512;GO:0015629;GO:0043229;GO:0043228;GO:0005874;GO:0043226;GO:0099513;GO:0005737;GO:0099080;GO:0110165;GO:0005856;GO:0015630;GO:0043232;GO:0005575;GO:0099081;GO:0003674;GO:0005488;GO:0003779;GO:0015631;GO:…	------	------	------	------	ENOG410Z7C5	Z:Cytoskeleton	PF02187.18;PF00307.32	GAS2;CH	Growth-Arrest-Specific Protein 2 Domain;Calponin homology	cytoplasmic	1	1	74.2	High
Q9JKY5	Huntingtin-interacting protein 1-related protein OS=Mus musculus OX=10090 GN=Hip1r PE=1 SV=2	0.790825308067	-0.338569053818	0.004536	down	yes	0.7637	0.9657	1	0.985	0.912	0.72	0.778	0.793	BP:positive regulation of apoptotic signaling pathway;BP:regulation of primary metabolic process;BP:regulation of metabolic process;BP:regulation of apoptotic signaling pathway;BP:regulation of transport;BP:regulation of binding;BP:regulation of response to stimulus;BP:regulation of actin polymerization or depolymerization;BP:membrane organization;BP:clathrin coat assembly;BP:positive regulation …	GO:2001235;GO:0080090;GO:0019222;GO:2001233;GO:0051049;GO:0051098;GO:0048583;GO:0008064;GO:0061024;GO:0048268;GO:0048260;GO:0007006;GO:0071840;GO:0007005;GO:0009966;GO:0009967;GO:0051493;GO:0044093;GO:0048518;GO:0048519;GO:0048584;GO:0051050;GO:0060255;GO:0060548;GO:0030162;GO:0016192;GO:0023056;GO:0010638;GO:0010639;GO:1901028;GO:1905445;GO:0031333;GO:0032535;GO:0022607;GO:0009893;GO:0043281;GO:…	K20040	HIP1R, SLA2	------	------	ENOG410XRXQ	O:Posttranslational modification, protein turnover, chaperones	PF07651.17;PF01608.18;PF16515.6	ANTH;I_LWEQ;HIP1_clath_bdg	ANTH domain;I/LWEQ domain;Clathrin-binding domain of Huntingtin-interacting protein 1	cytoplasmic	1	1	119.4	Medium
Q61696	Heat shock 70 kDa protein 1A OS=Mus musculus OX=10090 GN=Hspa1a PE=1 SV=2	0.804100946372	-0.314551467005	0.008519	down	yes	0.7647	0.951	1	0.918	0.935	0.724	0.748	0.822	BP:regulation of microtubule polymerization or depolymerization;BP:positive regulation of microtubule polymerization or depolymerization;BP:regulation of microtubule polymerization;BP:positive regulation of proteasomal ubiquitin-dependent protein catabolic process;BP:regulation of primary metabolic process;BP:regulation of proteasomal ubiquitin-dependent protein catabolic process;BP:anatomical st…	GO:0031110;GO:0031112;GO:0031113;GO:0032436;GO:0080090;GO:0032434;GO:0060249;GO:0034605;GO:0010968;GO:1901360;GO:1901361;GO:0051716;GO:0006986;GO:0010605;GO:0090169;GO:0006355;GO:0051495;GO:0051493;GO:0016192;GO:0043066;GO:1901575;GO:0048518;GO:0048519;GO:0007088;GO:0042127;GO:0006281;GO:0060255;GO:0060548;GO:0030162;GO:0034641;GO:2001141;GO:0043154;GO:0010033;GO:0046483;GO:0044248;GO:1901673;GO:…	K03283	HSPA1s;HSPA1s	mmu04010;mmu05020;mmu05162;mmu05145;mmu04915;mmu04141;mmu05134;mmu04144;mmu04213;mmu03040;mmu04612	MAPK signaling pathway;Prion diseases;Measles;Toxoplasmosis;Estrogen signaling pathway;Protein processing in endoplasmic reticulum;Legionellosis;Endocytosis;Longevity regulating pathway - multiple species;Spliceosome;Antigen processing and presentation	COG0443	S:Function unknown	PF00012.21;PF06723.14	HSP70;MreB_Mbl	Hsp70 protein;MreB/Mbl protein	cytoplasmic	1	13	70	High
P13011	Stearoyl-CoA desaturase 2 OS=Mus musculus OX=10090 GN=Scd2 PE=1 SV=2	0.806019007392	-0.311114234364	0.01319	down	yes	0.7633	0.947	1	0.934	0.907	0.698	0.785	0.807	BP:fatty acid biosynthetic process;BP:fatty acid metabolic process;BP:unsaturated fatty acid biosynthetic process;BP:carboxylic acid metabolic process;BP:cellular biosynthetic process;BP:small molecule metabolic process;BP:small molecule biosynthetic process;BP:monounsaturated fatty acid biosynthetic process;BP:monounsaturated fatty acid metabolic process;BP:monocarboxylic acid biosynthetic proce…	GO:0006633;GO:0006631;GO:0006636;GO:0019752;GO:0044249;GO:0044281;GO:0044283;GO:1903966;GO:1903964;GO:0072330;GO:1901576;GO:0033993;GO:0071704;GO:0006629;GO:0009987;GO:0032787;GO:0009058;GO:0008150;GO:0008152;GO:0043436;GO:0042221;GO:0044255;GO:0010033;GO:0008610;GO:1901700;GO:0044238;GO:0006082;GO:0046394;GO:0070542;GO:0016053;GO:0044237;GO:0033559;GO:0050896;GO:0005789;GO:0043226;GO:0043229;GO:…	K00507	SCD, desC	mmu03320;mmu01040;mmu01100;mmu01212;mmu04152	PPAR signaling pathway;Biosynthesis of unsaturated fatty acids;Metabolic pathways;Fatty acid metabolism;AMPK signaling pathway	COG1398	I:Lipid transport and metabolism	PF00487.25	FA_desaturase	Fatty acid desaturase	ER	2	11	40.9	High
Q62311	Transcription initiation factor TFIID subunit 6 OS=Mus musculus OX=10090 GN=Taf6 PE=1 SV=1	0.774512868605	-0.368638885158	0.00117	down	yes	0.7433	0.9597	1	0.922	0.957	0.72	0.766	0.744	BP:positive regulation of apoptotic signaling pathway;BP:regulation of primary metabolic process;BP:regulation of metabolic process;BP:regulation of apoptotic signaling pathway;BP:positive regulation of response to stimulus;BP:regulation of response to stimulus;BP:organic cyclic compound biosynthetic process;BP:organic cyclic compound metabolic process;BP:negative regulation of cell cycle;BP:posi…	GO:2001235;GO:0080090;GO:0019222;GO:2001233;GO:0048584;GO:0048583;GO:1901362;GO:1901360;GO:0045786;GO:0010604;GO:0009966;GO:0009967;GO:0048518;GO:0048519;GO:0042127;GO:0060255;GO:0006366;GO:2001141;GO:0046483;GO:0043068;GO:0019438;GO:0060260;GO:0060261;GO:0022607;GO:0009893;GO:0006807;GO:0050789;GO:0097659;GO:1901576;GO:0044260;GO:0016043;GO:0065003;GO:0065007;GO:0071840;GO:0006367;GO:0065004;GO:…	K03131	TAF6	mmu03022	Basal transcription factors	COG5095	K:Transcription	PF02969.18;PF07571.14	TAF;TAF6_C	TATA box binding protein associated factor;TAF6 C-terminal HEAT repeat domain	nuclear	6	15	72.6	High
A2AUT1	Kinetochore protein Spc25 (Fragment) OS=Mus musculus OX=10090 GN=Spc25 PE=1 SV=1	0.768120456906	-0.380595522283	0.007459	down	yes	0.7397	0.963	1	0.994	0.895	0.694	0.732	0.793	BP:mitotic cell cycle process;BP:cell cycle process;BP:chromosome segregation;BP:cellular component organization or biogenesis;BP:cellular component organization;BP:cell division;BP:microtubule cytoskeleton organization involved in mitosis;BP:cellular process;BP:spindle organization;BP:mitotic spindle organization;BP:biological_process;BP:organelle organization;BP:microtubule-based process;BP:cyt…	GO:1903047;GO:0022402;GO:0007059;GO:0071840;GO:0016043;GO:0051301;GO:1902850;GO:0009987;GO:0007051;GO:0007052;GO:0008150;GO:0006996;GO:0007017;GO:0007010;GO:0000226;GO:0043229;GO:0043228;GO:0043227;GO:0043226;GO:0099080;GO:0005634;GO:0031262;GO:0110165;GO:0032991;GO:0000776;GO:0000777;GO:0043231;GO:0043232;GO:0005829;GO:0005575	K11550	SPBC25, SPC25	------	------	ENOG4111Y5R	S:Function unknown	PF08234.13;PF08317.12	Spindle_Spc25;Spc7	Chromosome segregation protein Spc25;Spc7 kinetochore protein	nuclear	1	9	15.7	High
E9QAZ9	Vomeronasal 2, receptor 100 OS=Mus musculus OX=10090 GN=Vmn2r100 PE=4 SV=1	0.789446021234	-0.341087470423	0.0133	down	yes	0.751	0.9513	1	0.987	0.867	0.714	0.752	0.787	CC:integral component of membrane;CC:cellular_component;CC:cellular anatomical entity;CC:integral component of plasma membrane;CC:intrinsic component of plasma membrane;CC:intrinsic component of membrane;MF:G-protein coupled receptor activity;MF:signaling receptor activity;MF:molecular transducer activity;MF:transmembrane signaling receptor activity;MF:molecular_function;	GO:0016021;GO:0005575;GO:0110165;GO:0005887;GO:0031226;GO:0031224;GO:0004930;GO:0038023;GO:0060089;GO:0004888;GO:0003674	K04613	V2R	------	------	ENOG410XR6W	U:Intracellular trafficking, secretion, and vesicular transport	PF00003.23;PF01094.29;PF07562.15	7tm_3;ANF_receptor;NCD3G	7 transmembrane sweet-taste receptor of 3 GCPR;Receptor family ligand binding region;Nine Cysteines Domain of family 3 GPCR	extracellular	1	1	97.2	Low
A0A087WQS2	Basic leucine zipper and W2 domain-containing protein 1 OS=Mus musculus OX=10090 GN=Bzw1 PE=1 SV=1	0.823548352474	-0.280074738407	0.01093	down	yes	0.7673	0.9317	1	0.903	0.892	0.747	0.764	0.791	CC:cytoplasm;CC:cellular_component;CC:cellular anatomical entity;	GO:0005737;GO:0005575;GO:0110165	------	------	------	------	ENOG410XR08	S:Function unknown	PF02020.19	W2	eIF4-gamma/eIF5/eIF2-epsilon	mitochondrial	26	65	51.2	High
Q3UZF0	DNA primase OS=Mus musculus OX=10090 GN=Prim1 PE=2 SV=1	0.817665952891	-0.290416526216	0.008945	down	yes	0.7637	0.934	1	0.903	0.899	0.736	0.78	0.775	BP:nucleic acid metabolic process;BP:cellular biosynthetic process;BP:cellular nitrogen compound metabolic process;BP:nitrogen compound metabolic process;BP:organic substance biosynthetic process;BP:macromolecule metabolic process;BP:organic cyclic compound biosynthetic process;BP:organic cyclic compound metabolic process;BP:RNA biosynthetic process;BP:cellular macromolecule metabolic process;BP:…	GO:0090304;GO:0044249;GO:0034641;GO:0006807;GO:1901576;GO:0043170;GO:1901362;GO:1901360;GO:0032774;GO:0044260;GO:0071704;GO:0018130;GO:0009987;GO:0006725;GO:0009058;GO:0009059;GO:0008150;GO:0019438;GO:0034654;GO:0044271;GO:0008152;GO:0046483;GO:0016070;GO:0044238;GO:0044237;GO:0006269;GO:0006139;GO:0006259;GO:0042575;GO:0030880;GO:0061695;GO:0005658;GO:1902494;GO:0055029;GO:1990234;GO:0032991;GO:…	K02684	PRI1	mmu03030	DNA replication	COG1467	L:Replication, recombination and repair	PF01896.20	DNA_primase_S	DNA primase small subunit	cytoplasmic	12	25	49.2	High
P0CG14	Decreased expression in renal and prostate cancer protein OS=Mus musculus OX=10090 GN=Derpc PE=1 SV=1	0.817665952891	-0.290416526216	0.04931	down	yes	0.7637	0.934	1	0.851	0.951	0.822	0.681	0.788	CC:nucleoplasm;CC:cellular_component;CC:cellular anatomical entity;	GO:0005654;GO:0005575;GO:0110165	------	------	------	------	ENOG410ZRNR	S:Function unknown	------	------	------	extracellular	1	3	52.2	High
Q7TPZ3	DUF4206 domain-containing protein OS=Mus musculus OX=10090 GN=Rubcnl PE=2 SV=2	0.749168399168	-0.416638048649	0.01278	down	yes	0.7207	0.962	1	0.88	1.006	0.766	0.752	0.644	BP:regulation of metabolic process;BP:macromolecular complex subunit organization;BP:vesicle fusion;BP:regulation of cellular metabolic process;BP:membrane organization;BP:autophagosome-lysosome fusion;BP:regulation of biological process;BP:cellular component organization or biogenesis;BP:regulation of primary metabolic process;BP:macromolecular complex disassembly;BP:regulation of generation of …	GO:0019222;GO:0043933;GO:0006906;GO:0031323;GO:0061024;GO:0061909;GO:0050789;GO:0071840;GO:0080090;GO:0032984;GO:0043467;GO:0016043;GO:0071704;GO:0065007;GO:0032881;GO:0097352;GO:0062012;GO:0006629;GO:0019216;GO:0060255;GO:0061025;GO:0009987;GO:0050794;GO:0008150;GO:0008152;GO:0070873;GO:0061910;GO:0006996;GO:0044238;GO:0090174;GO:0010906;GO:0016050;GO:0048284;GO:0022411;GO:0006109;GO:0010675;GO:…	------	------	------	------	ENOG410ZMB5;ENOG410YE6N	S:Function unknown;	PF13901.7	zf-RING_9	Putative zinc-RING and/or ribbon	cytoplasmic	2	4	75	High
Q8CEX1	CHCH domain-containing protein (Fragment) OS=Mus musculus OX=10090 PE=2 SV=1	0.783689072953	-0.351646713356	0.007315	down	yes	0.738	0.9417	1	0.934	0.891	0.775	0.749	0.69	BP:primary metabolic process;BP:cellular biosynthetic process;BP:cellular macromolecule biosynthetic process;BP:cellular protein metabolic process;BP:cellular macromolecule metabolic process;BP:cellular amide metabolic process;BP:peptide biosynthetic process;BP:organic substance metabolic process;BP:organonitrogen compound biosynthetic process;BP:mitochondrial translation;BP:organic substance bio…	GO:0044238;GO:0044249;GO:0034645;GO:0044267;GO:0044260;GO:0043603;GO:0043043;GO:0071704;GO:1901566;GO:0032543;GO:1901576;GO:0009987;GO:0009058;GO:0009059;GO:0008150;GO:0008152;GO:0044271;GO:0043604;GO:1901564;GO:0019538;GO:0034641;GO:0044237;GO:0043170;GO:0006807;GO:0006518;GO:0006412;GO:0043229;GO:0043228;GO:0043227;GO:0043226;GO:0005739;GO:0005654;GO:0110165;GO:0000313;GO:0001650;GO:0005840;GO:…	------	------	------	------	ENOG410Y5R6	S:Function unknown	PF06747.14	CHCH	CHCH domain	mitochondrial	1	10	13.2	High
A0A338P6G2	Coiled-coil domain-containing 188 OS=Mus musculus OX=10090 GN=Ccdc188 PE=4 SV=1	0.493530997305	-1.01878739571	0.001435	down	yes	0.5493	1.113	1	1.094	1.244	0.527	0.561	0.56	------	------	------	------	------	------	ENOG4111ABY	S:Function unknown	PF14992.7	TMCO5	TMCO5 family	cytoplasmic	1	2	47.6	Medium
Q60634	Flotillin-2 OS=Mus musculus OX=10090 GN=Flot2 PE=1 SV=2	0.824115044248	-0.279082347066	0.03337	down	yes	0.745	0.904	1	0.852	0.86	0.732	0.731	0.772	BP:protein localization;BP:regulation of primary metabolic process;BP:regulation of metabolic process;BP:membrane organization;BP:axo-dendritic transport;BP:cellular component organization or biogenesis;BP:negative regulation of macromolecule metabolic process;BP:positive regulation of cell adhesion;BP:regulation of myoblast differentiation;BP:positive regulation of molecular function;BP:positive…	GO:0008104;GO:0080090;GO:0019222;GO:0061024;GO:0008088;GO:0071840;GO:0010605;GO:0045785;GO:0045661;GO:0044093;GO:0048518;GO:0065007;GO:0033036;GO:0099111;GO:0060255;GO:0010970;GO:0072657;GO:2001141;GO:0072659;GO:0044860;GO:0065009;GO:1902991;GO:0022607;GO:0009892;GO:0006810;GO:0006928;GO:0050821;GO:0010629;GO:0001765;GO:0050789;GO:0016043;GO:0031579;GO:0019219;GO:0002684;GO:0002682;GO:0065008;GO:…	K07192	FLOT	mmu04910	Insulin signaling pathway	COG2268	S:Function unknown	PF01145.26;PF15975.6	Band_7;Flot	SPFH domain / Band 7 family;Flotillin	cytoplasmic	8	21	47	High
P07742	Ribonucleoside-diphosphate reductase large subunit OS=Mus musculus OX=10090 GN=Rrm1 PE=1 SV=2	0.669887114817	-0.578010092771	1.338E-5	down	yes	0.6587	0.9833	1	0.965	0.985	0.673	0.655	0.648	BP:response to abiotic stimulus;BP:nucleotide biosynthetic process;BP:small molecule metabolic process;BP:organic cyclic compound biosynthetic process;BP:cellular component organization or biogenesis;BP:animal organ development;BP:DNA replication;BP:protein heterooligomerization;BP:protein heterotetramerization;BP:developmental process involved in reproduction;BP:male gonad development;BP:heteroc…	GO:0009628;GO:0009165;GO:0044281;GO:1901362;GO:0071840;GO:0048513;GO:0006260;GO:0051291;GO:0051290;GO:0003006;GO:0008584;GO:0046483;GO:1901564;GO:0021846;GO:0019637;GO:0019438;GO:0022607;GO:0006807;GO:1901576;GO:0044260;GO:0006206;GO:0008406;GO:0016043;GO:0065003;GO:1901360;GO:0018130;GO:0009263;GO:0009262;GO:0008150;GO:0008152;GO:0034654;GO:0090407;GO:0044271;GO:0009112;GO:0050896;GO:1901293;GO:…	K10807	RRM1	mmu00240;mmu00983;mmu00480;mmu00230;mmu01100	Pyrimidine metabolism;Drug metabolism - other enzymes;Glutathione metabolism;Purine metabolism;Metabolic pathways	COG0209	F:Nucleotide transport and metabolism	PF02867.16;PF00317.22;PF03477.17	Ribonuc_red_lgC;Ribonuc_red_lgN;ATP-cone	Ribonucleotide reductase, barrel domain;Ribonucleotide reductase, all-alpha domain;ATP cone domain	cytoplasmic	31	56	90.2	High
E9Q496	USE1-like protein OS=Mus musculus OX=10090 GN=Use1 PE=1 SV=1	0.675205761317	-0.56660088073	2.364E-5	down	yes	0.6563	0.972	1	0.958	0.958	0.653	0.659	0.657	BP:protein localization;BP:regulation of cellular localization;BP:regulation of transport;BP:regulation of intracellular transport;BP:nitrogen compound metabolic process;BP:lysosomal transport;BP:macromolecule catabolic process;BP:endoplasmic reticulum tubular network organization;BP:cellular component organization or biogenesis;BP:organic substance catabolic process;BP:regulation of localization…	GO:0008104;GO:0060341;GO:0051049;GO:0032386;GO:0006807;GO:0007041;GO:0009057;GO:0071786;GO:0071840;GO:1901575;GO:0032879;GO:0007029;GO:0016043;GO:0050789;GO:0071705;GO:0071704;GO:0065007;GO:0071702;GO:0033036;GO:0060628;GO:0006810;GO:0140352;GO:0015833;GO:0009987;GO:0042886;GO:0060627;GO:0045184;GO:0008150;GO:0030163;GO:0008152;GO:0051234;GO:0009056;GO:0051179;GO:0050794;GO:0016192;GO:0006996;GO:…	K08507	USE1	mmu04130	SNARE interactions in vesicular transport	ENOG410ZN7C	U:Intracellular trafficking, secretion, and vesicular transport	PF09753.10	Use1	Membrane fusion protein Use1	cytoplasmic	4	14	32.2	High
Q62187	Transcription termination factor 1 OS=Mus musculus OX=10090 GN=Ttf1 PE=1 SV=2	0.754780166361	-0.405871581686	0.006072	down	yes	0.6987	0.9257	1	0.922	0.855	0.692	0.688	0.716	BP:negative regulation of metabolic process;BP:RNA biosynthetic process;BP:regulation of metabolic process;BP:negative regulation of cellular biosynthetic process;BP:regulation of cellular biosynthetic process;BP:negative regulation of cellular metabolic process;BP:regulation of cellular metabolic process;BP:nucleic acid metabolic process;BP:cellular biosynthetic process;BP:regulation of DNA repl…	GO:0009892;GO:0032774;GO:0019222;GO:0031327;GO:0031326;GO:0031324;GO:0031323;GO:0090304;GO:0044249;GO:0006275;GO:0008156;GO:0071840;GO:1901576;GO:0010605;GO:0009890;GO:0006325;GO:1901362;GO:2000112;GO:2000113;GO:0016043;GO:0050789;GO:0071704;GO:0006363;GO:0010556;GO:0065007;GO:1901360;GO:0048519;GO:0046483;GO:0018130;GO:0006139;GO:0060255;GO:0009889;GO:0009987;GO:0006725;GO:0050794;GO:0009058;GO:…	K15225	TTF1	mmu04918	Thyroid hormone synthesis	COG5147	K:Transcription	PF13921.7;PF00249.32	Myb_DNA-bind_6;Myb_DNA-binding	Myb-like DNA-binding domain;Myb-like DNA-binding domain	nuclear	2	2	97.7	High
Q8BPN8	DmX-like protein 2 OS=Mus musculus OX=10090 GN=Dmxl2 PE=1 SV=3	0.707899442516	-0.498383655606	0.005067	down	yes	0.673	0.9507	1	0.968	0.884	0.734	0.675	0.61	BP:cellular monovalent inorganic cation homeostasis;BP:corpus callosum development;BP:cellular cation homeostasis;BP:ion homeostasis;BP:homeostatic process;BP:inorganic ion homeostasis;BP:regulation of intracellular pH;BP:intracellular pH reduction;BP:regulation of cellular pH;BP:animal organ development;BP:biological regulation;BP:cellular homeostasis;BP:regulation of biological quality;BP:devel…	GO:0030004;GO:0022038;GO:0030003;GO:0050801;GO:0042592;GO:0098771;GO:0051453;GO:0051452;GO:0030641;GO:0048513;GO:0065007;GO:0019725;GO:0065008;GO:0032502;GO:0045851;GO:0009987;GO:0006873;GO:0008150;GO:0055080;GO:0055082;GO:0007420;GO:0007035;GO:0048856;GO:0048878;GO:0006885;GO:0055067;GO:0008021;GO:0043229;GO:0030133;GO:0043227;GO:0043226;GO:0031982;GO:0031410;GO:0098805;GO:0016020;GO:0070382;GO:…	------	------	------	------	ENOG410XPUM	S:Function unknown	PF12234.9;PF00400.33	Rav1p_C;WD40	RAVE protein 1 C terminal;WD domain, G-beta repeat	cytoplasmic	5	4	338	High
P32037	Solute carrier family 2, facilitated glucose transporter member 3 OS=Mus musculus OX=10090 GN=Slc2a3 PE=1 SV=1	0.68275718883	-0.550555495512	0.03219	down	yes	0.6577	0.9633	1	1.031	0.859	0.813	0.558	0.602	BP:anion transport;BP:ion transport;BP:carbohydrate transport;BP:carbohydrate transmembrane transport;BP:establishment of localization;BP:hexose transport;BP:vitamin transport;BP:organic substance transport;BP:transport;BP:monosaccharide transport;BP:dehydroascorbic acid transport;BP:organic anion transport;BP:biological_process;BP:localization;BP:transmembrane transport;BP:glucose transmembrane …	GO:0006820;GO:0006811;GO:0008643;GO:0034219;GO:0051234;GO:0008645;GO:0051180;GO:0071702;GO:0006810;GO:0015749;GO:0070837;GO:0015711;GO:0008150;GO:0051179;GO:0055085;GO:1904659;GO:0009987;GO:0098590;GO:0016021;GO:0005887;GO:0002080;GO:0005901;GO:0099240;GO:0044853;GO:0031226;GO:0031224;GO:0005737;GO:0030667;GO:0031090;GO:0016020;GO:0098978;GO:0045202;GO:0030054;GO:0110165;GO:0099501;GO:0098588;GO:…	K08142	SLC2A3, GLUT3	------	------	COG0477	S:Function unknown	PF00083.25;PF07690.17	Sugar_tr;MFS_1	Sugar;Major Facilitator Superfamily	plasma membrane	1	3	53.4	High
Q66JR8	Ptms protein OS=Mus musculus OX=10090 GN=Ptms PE=2 SV=1	0.762585999782	-0.391028049833	0.007614	down	yes	0.6983	0.9157	1	0.862	0.885	0.706	0.709	0.68	BP:positive regulation of cellular amide metabolic process;BP:positive regulation of translational termination;BP:regulation of primary metabolic process;BP:regulation of metabolic process;BP:positive regulation of cellular biosynthetic process;BP:regulation of cellular macromolecule biosynthetic process;BP:positive regulation of cellular metabolic process;BP:regulation of cellular metabolic proc…	GO:0034250;GO:0045905;GO:0080090;GO:0019222;GO:0031328;GO:2000112;GO:0031325;GO:0031323;GO:0051128;GO:0010628;GO:0043244;GO:0050789;GO:0043243;GO:0009893;GO:0010604;GO:0010608;GO:0009891;GO:0051246;GO:0051247;GO:0065007;GO:0031326;GO:0048518;GO:0032270;GO:0045727;GO:0010468;GO:0051130;GO:0006448;GO:0006449;GO:0060255;GO:0009889;GO:0034248;GO:0008150;GO:0051171;GO:0051173;GO:0050794;GO:0032268;GO:…	------	------	------	------	COG0231	J:Translation, ribosomal structure and biogenesis	PF03247.15	Prothymosin	Prothymosin/parathymosin family	cytoplasmic	2	21	23.1	High
P22091	T-cell acute lymphocytic leukemia protein 1 homolog OS=Mus musculus OX=10090 GN=Tal1 PE=1 SV=1	0.701302896522	-0.511890408243	0.005867	down	yes	0.6513	0.9287	1	0.936	0.85	0.595	0.681	0.678	BP:regulation of phosphate metabolic process;BP:regulation of primary metabolic process;BP:regulation of metabolic process;BP:cell differentiation in spinal cord;BP:basophil differentiation;BP:platelet formation;BP:behavior;BP:organic cyclic compound biosynthetic process;BP:organic cyclic compound metabolic process;BP:RNA biosynthetic process;BP:megakaryocyte development;BP:stem cell differentiat…	GO:0019220;GO:0080090;GO:0019222;GO:0021515;GO:0030221;GO:0030220;GO:0007610;GO:1901362;GO:1901360;GO:0032774;GO:0035855;GO:0048863;GO:0010605;GO:0010604;GO:0071704;GO:0009966;GO:0048869;GO:0045639;GO:0030851;GO:0044093;GO:2000036;GO:0048518;GO:0048519;GO:1905269;GO:0042127;GO:0021527;GO:0060255;GO:0048468;GO:0045859;GO:0048469;GO:0061098;GO:2001141;GO:1903706;GO:1903707;GO:0071695;GO:0046483;GO:…	K09068	TAL	------	------	ENOG411227D	K:Transcription	PF00010.27	HLH	Helix-loop-helix DNA-binding domain	nuclear	1	5	34.3	High
A2BFG8	Zinc finger protein 971 OS=Mus musculus OX=10090 GN=Zfp971 PE=1 SV=1	0.787785738656	-0.344124794915	0.04449	down	yes	0.6927	0.8793	1	0.804	0.834	0.732	0.687	0.659	CC:intracellular membrane-bounded organelle;CC:nucleus;CC:organelle;CC:cellular_component;CC:intracellular organelle;CC:membrane-bounded organelle;CC:cellular anatomical entity;MF:sequence-specific DNA binding;MF:cation binding;MF:transcription factor activity, sequence-specific DNA binding;MF:organic cyclic compound binding;MF:ion binding;MF:molecular_function;MF:binding;MF:nucleic acid binding;…	GO:0043231;GO:0005634;GO:0043226;GO:0005575;GO:0043229;GO:0043227;GO:0110165;GO:0043565;GO:0043169;GO:0003700;GO:0097159;GO:0043167;GO:0003674;GO:0005488;GO:0003676;GO:0003677;GO:0046872;GO:1901363;GO:0140110	------	------	------	------	COG5048	F:Nucleotide transport and metabolism	PF13465.7;PF00096.27;PF13894.7;PF13912.7;PF01352.28;PF12171.9	zf-H2C2_2;zf-C2H2;zf-C2H2_4;zf-C2H2_6;KRAB;zf-C2H2_jaz	Zinc-finger double domain;Zinc finger, C2H2 type;C2H2-type zinc finger;C2H2-type zinc finger;KRAB box;Zinc-finger double-stranded RNA-binding	cytoplasmic	2	18	54.1	High
Q3TLR7	Denticleless protein homolog OS=Mus musculus OX=10090 GN=Dtl PE=1 SV=2	0.755664351588	-0.404182529524	0.03172	down	yes	0.6637	0.8783	1	0.8	0.835	0.62	0.704	0.667	BP:regulation of primary metabolic process;BP:regulation of metabolic process;BP:signal transduction;BP:organic cyclic compound biosynthetic process;BP:organic cyclic compound metabolic process;BP:signal transduction involved in G2 DNA damage checkpoint;BP:cellular response to stimulus;BP:negative regulation of cell cycle;BP:positive regulation of cell cycle;BP:signal transduction involved in DNA…	GO:0080090;GO:0019222;GO:0007165;GO:1901362;GO:1901360;GO:0072425;GO:0051716;GO:0045786;GO:0045787;GO:0072422;GO:0070647;GO:0048511;GO:0006260;GO:0048518;GO:0048519;GO:0006281;GO:0060255;GO:0010971;GO:0046483;GO:1901564;GO:0019538;GO:0019985;GO:0050789;GO:0016567;GO:0033554;GO:0019438;GO:0009896;GO:0009894;GO:0009893;GO:0006807;GO:0035556;GO:0072401;GO:1901576;GO:0007346;GO:0044265;GO:0044260;GO:…	K11790	DTL, CDT2, DCAF2	------	------	ENOG410XRWK	S:Function unknown	PF00400.33	WD40	WD domain, G-beta repeat	mitochondrial	1	1	79.1	Medium
Q3U9W6	Copper transporter OS=Mus musculus OX=10090 GN=Slc31a2 PE=2 SV=1	0.508850915788	-0.974685060507	0.0003324	down	yes	0.4973	0.9773	1	1.032	0.9	0.524	0.483	0.485	BP:transition metal ion transport;BP:regulation of copper ion transmembrane transport;BP:regulation of transport;BP:ion homeostasis;BP:copper ion transmembrane transport;BP:homeostatic process;BP:copper ion homeostasis;BP:transition metal ion homeostasis;BP:inorganic ion homeostasis;BP:regulation of ion transmembrane transport;BP:regulation of biological process;BP:regulation of ion transport;BP:…	GO:0000041;GO:1902311;GO:0051049;GO:0050801;GO:0035434;GO:0042592;GO:0055070;GO:0055076;GO:0098771;GO:0034765;GO:0050789;GO:0043269;GO:0051234;GO:0046916;GO:0055085;GO:0065007;GO:0034762;GO:0098660;GO:0065008;GO:0098662;GO:0019725;GO:0006810;GO:0006878;GO:0006875;GO:0006812;GO:0006811;GO:0009987;GO:0006873;GO:0050794;GO:0010959;GO:0034220;GO:0008150;GO:0030003;GO:0055065;GO:0055080;GO:0055082;GO:…	K14687	SLC31A2, CTR2	------	------	ENOG4111I8D	S:Function unknown	PF04145.16	Ctr	Ctr copper transporter family	Golgi apparatus	1	17	16	High
Q6NZP1	DNA annealing helicase and endonuclease ZRANB3 OS=Mus musculus OX=10090 GN=Zranb3 PE=1 SV=1	0.724230724231	-0.465478712943	0.04035	down	yes	0.619	0.8547	1	0.809	0.755	0.63	0.658	0.569	BP:regulation of primary metabolic process;BP:regulation of metabolic process;BP:organic cyclic compound metabolic process;BP:cellular response to stimulus;BP:negative regulation of macromolecule metabolic process;BP:replication fork protection;BP:negative regulation of biological process;BP:replication fork processing;BP:DNA geometric change;BP:negative regulation of DNA metabolic process;BP:reg…	GO:0080090;GO:0019222;GO:1901360;GO:0051716;GO:0010605;GO:0048478;GO:0048519;GO:0031297;GO:0032392;GO:0051053;GO:0051052;GO:0006281;GO:0060255;GO:0046483;GO:0006275;GO:0033554;GO:0071103;GO:0009892;GO:0009890;GO:0000018;GO:0006807;GO:0050789;GO:0044260;GO:0016043;GO:0065007;GO:0071840;GO:0045910;GO:0009889;GO:0008156;GO:0008150;GO:0008152;GO:0050794;GO:0050896;GO:0006950;GO:0010556;GO:0010558;GO:…	------	------	------	------	COG0553	A:RNA processing and modification	PF00176.24;PF00271.32;PF01844.24;PF04851.16	SNF2_N;Helicase_C;HNH;ResIII	SNF2 family N-terminal domain;Helicase conserved C-terminal domain;HNH endonuclease;Type III restriction enzyme, res subunit	nuclear	2	2	120.8	High
Q99MK8	Beta-adrenergic receptor kinase 1 OS=Mus musculus OX=10090 GN=Grk2 PE=1 SV=2	0.633707865169	-0.658110173455	0.004142	down	yes	0.564	0.89	1	0.843	0.827	0.57	0.558	0.564	BP:regulation of secretion;BP:positive regulation of secretion;BP:regulation of transport;BP:negative regulation of cAMP-mediated signaling;BP:regulation of cytokine biosynthetic process;BP:maintenance of location in cell;BP:cellular response to stimulus;BP:peptidyl-threonine modification;BP:regulation of trans-synaptic signaling;BP:positive regulation of response to stimulus;BP:negative regulati…	GO:0051046;GO:0051047;GO:0051049;GO:0043951;GO:0042035;GO:0051651;GO:0051716;GO:0018210;GO:0099177;GO:0048584;GO:0060548;GO:0019229;GO:1990869;GO:1990868;GO:0042325;GO:0042326;GO:0034284;GO:0019538;GO:0042699;GO:0045822;GO:0009892;GO:0009893;GO:0009891;GO:0050789;GO:0051346;GO:0045408;GO:0048709;GO:0043412;GO:1903522;GO:1903523;GO:0071345;GO:0010557;GO:0010556;GO:0048869;GO:0003108;GO:0048146;GO:…	K00910	ADRBK, GRK	mmu04724;mmu05032;mmu04340;mmu04740;mmu04062;mmu04144	Glutamatergic synapse;Morphine addiction;Hedgehog signaling pathway;Olfactory transduction;Chemokine signaling pathway;Endocytosis	ENOG410YRQZ	U:Intracellular trafficking, secretion, and vesicular transport	PF00069.26;PF07714.18;PF00615.20;PF00169.30	Pkinase;PK_Tyr_Ser-Thr;RGS;PH	Protein kinase domain;Protein tyrosine and serine/threonine kinase;Regulator of G protein signaling domain;PH domain	cytoplasmic	17	31	79.6	High
Q6P5B5	Fragile X mental retardation syndrome-related protein 2 OS=Mus musculus OX=10090 GN=Fxr2 PE=1 SV=1	0.491890665759	-1.02359041651	0.001748	down	yes	0.4337	0.8817	1	0.814	0.831	0.413	0.445	0.443	BP:regulation of primary metabolic process;BP:regulation of metabolic process;BP:regulation of mRNA processing;BP:positive regulation of response to stimulus;BP:regulation of cell projection assembly;BP:positive regulation of response to DNA damage stimulus;BP:negative regulation of macromolecule metabolic process;BP:positive regulation of macromolecule metabolic process;BP:posttranscriptional re…	GO:0080090;GO:0019222;GO:0050684;GO:0048584;GO:0060491;GO:2001022;GO:0010605;GO:0010604;GO:0010608;GO:0048518;GO:0048519;GO:0060255;GO:0048583;GO:0061013;GO:2001020;GO:0042325;GO:0042327;GO:0045727;GO:0009894;GO:0009892;GO:0009893;GO:0009890;GO:0009891;GO:0120035;GO:0000381;GO:0031344;GO:0065007;GO:0065008;GO:0009889;GO:0050794;GO:0008150;GO:0080134;GO:0080135;GO:0010557;GO:0010556;GO:1903311;GO:…	K15516	FMR	mmu03013	RNA transport	ENOG410ZDJG	S:Function unknown	PF12235.9;PF16096.6;PF17904.2;PF18336.2;PF00013.30;PF05641.13	FXMRP1_C_core;FXR_C1;KH_9;Tudor_FRX1;KH_1;Agenet	Fragile X-related 1 protein core C terminal;Fragile X-related 1 protein C-terminal region 2;FMRP KH0 domain;Fragile X mental retardation Tudor domain;KH domain;Agenet domain	cytoplasmic	1	41	74.2	High
G3UXA6	Polypyrimidine tract-binding protein 3 OS=Mus musculus OX=10090 GN=Ptbp3 PE=1 SV=1	0.490268340435	-1.02835649372	0.002681	down	yes	0.4257	0.8683	1	0.791	0.814	0.443	0.415	0.419	BP:negative regulation of RNA splicing;BP:negative regulation of metabolic process;BP:regulation of primary metabolic process;BP:regulation of metabolic process;BP:regulation of protein metabolic process;BP:negative regulation of cellular metabolic process;BP:regulation of cellular metabolic process;BP:cell maturation;BP:nucleic acid metabolic process;BP:negative regulation of gene expression;BP:…	GO:0033119;GO:0009892;GO:0080090;GO:0019222;GO:0051246;GO:0031324;GO:0031323;GO:0048469;GO:0090304;GO:0010629;GO:0006807;GO:0043249;GO:0048024;GO:0048025;GO:0043170;GO:0050789;GO:1901360;GO:0006139;GO:0010605;GO:0071704;GO:0048869;GO:0043484;GO:2000112;GO:0016071;GO:0019219;GO:0010556;GO:0065007;GO:0031326;GO:0048519;GO:0010468;GO:0032502;GO:0050684;GO:0050686;GO:0045934;GO:0006397;GO:0060255;GO:…	K17844	PTBP3, ROD1	------	------	ENOG410XPMZ	S:Function unknown	PF13893.7;PF00076.23;PF11835.9;PF16842.6	RRM_5;RRM_1;RRM_8;RRM_occluded	RNA recognition motif.;RNA recognition motif.;RRM-like domain;Occluded RNA-recognition motif	nuclear	9	28	59.7	High
Q8BGZ2	Protein FAM168A OS=Mus musculus OX=10090 GN=Fam168a PE=1 SV=1	0.438177147325	-1.19041385086	0.001431	down	yes	0.3923	0.8953	1	0.782	0.904	0.392	0.372	0.413	BP:regulation of primary metabolic process;BP:regulation of metabolic process;BP:regulation of base-excision repair;BP:positive regulation of cellular metabolic process;BP:positive regulation of base-excision repair;BP:regulation of cellular metabolic process;BP:positive regulation of nucleobase-containing compound metabolic process;BP:regulation of biological process;BP:positive regulation of me…	GO:0080090;GO:0019222;GO:1905051;GO:0031325;GO:1905053;GO:0031323;GO:0045935;GO:0050789;GO:0009893;GO:0010604;GO:0048584;GO:0060255;GO:0065007;GO:0048518;GO:0051054;GO:0006282;GO:0051052;GO:0019219;GO:0048583;GO:0050794;GO:0008150;GO:0051171;GO:0051173;GO:2001020;GO:2001022;GO:0080134;GO:0080135;GO:0045739;GO:0048522	------	------	------	------	ENOG410XR79	S:Function unknown	PF14944.7	TCRP1	Tongue Cancer Chemotherapy Resistant Protein 1	cytoplasmic	1	4	26.2	High
Q3TC46	Protein PAT1 homolog 1 OS=Mus musculus OX=10090 GN=Patl1 PE=1 SV=2	0.463755980861	-1.10856220722	0.005471	down	yes	0.3877	0.836	1	0.748	0.76	0.393	0.385	0.385	BP:regulation of primary metabolic process;BP:regulation of metabolic process;BP:organic cyclic compound metabolic process;BP:organic cyclic compound catabolic process;BP:negative regulation of macromolecule metabolic process;BP:posttranscriptional regulation of gene expression;BP:negative regulation of biological process;BP:regulation of macromolecule metabolic process;BP:deadenylation-dependent…	GO:0080090;GO:0019222;GO:1901360;GO:1901361;GO:0010605;GO:0010608;GO:0048519;GO:0060255;GO:0000290;GO:0046483;GO:0034641;GO:0019439;GO:0022607;GO:0009892;GO:0009890;GO:0010629;GO:0006807;GO:0050789;GO:0044260;GO:0016043;GO:0065007;GO:0071840;GO:0009889;GO:0046700;GO:0008150;GO:0008152;GO:0034655;GO:0050794;GO:0016070;GO:0016071;GO:0044270;GO:0010556;GO:0010558;GO:0044248;GO:0006139;GO:0051248;GO:…	K12617	PATL1, PAT1	mmu03018	RNA degradation	ENOG4110Q9I;ENOG410YH7J	J:Translation, ribosomal structure and biogenesis;S:Function unknown	PF09770.10	PAT1	Topoisomerase II-associated protein PAT1	cytoplasmic	5	13	86.7	High
